# Supplementary material for: Gene expression changes triggered by end-of-day far-red light treatment on early developmental stages of Eustoma grandiflorum (Raf.) Shinn
Source: Sci Rep. 2015 Dec 8;5:17864. doi: 10.1038/srep17864 (PMC4672308; doi:10.1038/srep17864)
Supplement: Supplementary Table S1 [file srep17864-s2.xls]

## Sheet: Control-VS-FR.GeneDiffExpFilter
Supplementary Table S1.List of all the differentially expressed genes between Control and EOD-FR.
Gene length: length of assembled CDS. RPKM: Reads Per Kb per Million reads. p value: p value for hypothesis testing. FDR: false discovery rate. We used FDR≤0.001 and the absolute value of log2 Ratio≥1 as the threshold for judging the significance of gene expression differences.
GeneID	Gene Length	Control (Reads)	EOD-FR (Reads)	log2(EOD-FR/Control)	Up-Down-Regulation(EOD-FR/Control)	P-value	FDR	Annotation
Unigene29734	1795	0.333333	75	7.75738	Up	1.54361e-22	4.00889e-19	N/A
Unigene44875	1091	1.33333	149.667	6.64239	Up	4.36875e-50	8.79314e-46	N/A
CL918.Contig5	2078	1.33333	105.333	6.18101	Up	4.83223e-37	3.89041e-33	putative photosystem I assembly protein [Prunus dulcis]
Unigene44917	372	0.666667	50.6667	6.05673	Up	3.02724e-20	6.17017e-17	N/A
CL11315.Contig1	661	1	58	5.89053	Up	4.94743e-22	1.20702e-18	PREDICTED: uncharacterized protein LOC100246362 [Vitis vinifera]
Unigene16844	559	0.333333	13	5.3511	Up	8.43108e-06	0.000994552	N/A
Unigene15235	1013	1	43.3333	5.31851	Up	1.72217e-16	2.11681e-13	N/A
Unigene47203	290	0.333333	16	5.26943	Up	1.46309e-06	0.000231151	N/A
Unigene17306	453	0.333333	15	5.18121	Up	1.08143e-06	0.000178048	N/A
CL9616.Contig1	822	1	27.6667	4.68129	Up	1.92732e-10	8.54916e-08	N/A
CL1711.Contig9	1063	14	340.333	4.44538	Up	4.74925e-07	8.84069e-05	N/A
CL10572.Contig2	1808	39.3333	923.333	4.44006	Up	9.22163e-51	2.47476e-46	predicted protein [Populus trichocarpa] >gi|222847006|gb|EEE84553.1| predicted protein [Populus trichocarpa]
Unigene4894	471	8.66667	211.333	4.42209	Up	3.19168e-18	5.13298e-15	hypothetical protein PRUPE_ppa017711mg [Prunus persica]
Unigene35156	533	1	20.6667	4.38526	Up	1.21821e-07	2.73577e-05	N/A
CL9616.Contig2	891	1.33333	31.3333	4.37803	Up	1.53912e-07	3.36723e-05	N/A
Unigene26195	249	1	19.3333	4.27057	Up	3.74035e-07	7.20415e-05	N/A
Unigene17320	701	1	20.3333	4.10079	Up	1.55899e-07	3.40597e-05	N/A
CL11693.Contig1	3103	15.3333	251.667	3.93741	Up	4.04285e-06	0.000546579	PREDICTED: uncharacterized protein LOC101268835 [Solanum lycopersicum]
Unigene5971	1000	23.6667	408.333	3.90769	Up	2.62979e-08	6.89652e-06	hypothetical protein PRUPE_ppa017711mg [Prunus persica]
Unigene33241	1874	4.33333	68.3333	3.88255	Up	6.66899e-19	1.24197e-15	pollen-specific 1-aminocyclopropane-1-carboxylate synthase [Petunia x hybrida]
Unigene36621	528	1.66667	26.6667	3.87025	Up	7.48788e-09	2.20017e-06	GRAS family transcription factor [Populus trichocarpa] >gi|222869223|gb|EEF06354.1| GRAS family transcription factor [Populus trichocarpa]
Unigene35167	561	1.33333	20.6667	3.861	Up	3.97196e-07	7.61383e-05	N/A
CL1711.Contig16	1557	29.6667	450	3.79538	Up	1.56678e-07	3.41381e-05	PREDICTED: uncharacterized protein LOC101254546 [Solanum lycopersicum]
Unigene9007	922	31.6667	491	3.77414	Up	1.30997e-11	7.29862e-09	hypothetical protein PRUPE_ppa017711mg [Prunus persica]
CL845.Contig3	609	4.66667	65.6667	3.68208	Up	7.45845e-11	3.60646e-08	class IV chitinase [Nicotiana tabacum]
Unigene35230	796	2	25.6667	3.64033	Up	5.20714e-08	1.28203e-05	OLE-4 [Coffea canephora]
CL1711.Contig14	1671	37	496.667	3.61778	Up	6.99896e-07	0.000121703	PREDICTED: uncharacterized protein LOC101254546 [Solanum lycopersicum]
CL11315.Contig3	350	1.66667	21	3.61764	Up	8.99002e-07	0.000151896	PREDICTED: uncharacterized protein LOC100246362 [Vitis vinifera]
CL10815.Contig1	841	10.6667	132.667	3.56447	Up	4.1914e-28	1.64895e-24	GA 20-oxidase 1 [Nerium oleander]
CL9329.Contig1	1032	12	151	3.55418	Up	8.01624e-25	2.39031e-21	N/A
CL12763.Contig2	748	3.66667	45.6667	3.5382	Up	1.44525e-09	5.08106e-07	PREDICTED: uncharacterized protein LOC100854178, partial [Vitis vinifera]
Unigene24874	1110	3	36.3333	3.53625	Up	2.10416e-10	9.23189e-08	flavin monooxygenase-like protein [Solanum lycopersicum]
CL9329.Contig2	12812	175.333	2134	3.51968	Up	8.34594e-45	1.11988e-40	PREDICTED: uncharacterized protein LOC100789964 [Glycine max]
Unigene3016	746	4.66667	56	3.48468	Up	3.60222e-06	0.000497023	RAV [Gossypium hirsutum]
Unigene25496	1119	6	70	3.46508	Up	3.29157e-17	4.64918e-14	N/A
Unigene43333	727	4.66667	55	3.45793	Up	8.19403e-06	0.000973005	N/A
Unigene12655	811	2.66667	30	3.44933	Up	1.16274e-08	3.31956e-06	hypothetical protein VITISV_027379 [Vitis vinifera]
CL5982.Contig1	622	18.6667	205	3.38564	Up	6.57088e-35	4.23215e-31	N/A
Unigene64965	744	4.66667	49	3.34074	Up	2.05189e-12	1.33763e-09	N/A
Unigene37211	1681	307.667	3281.33	3.30581	Up	1.84451e-80	2.97002e-75	PREDICTED: homeobox-leucine zipper protein HAT4-like isoform 1 [Vitis vinifera] >gi|296085703|emb|CBI29502.3| unnamed protein product [Vitis vinifera]
Unigene6403	1137	61.6667	651.333	3.23784	Up	5.95619e-08	1.44947e-05	hypothetical protein PRUPE_ppa017711mg [Prunus persica]
Unigene35667	639	7	70	3.20101	Up	4.91942e-16	5.69871e-13	hypothetical protein PRUPE_ppa016418mg [Prunus persica]
CL10572.Contig1	1819	27.3333	273	3.19894	Up	5.86831e-39	5.55829e-35	predicted protein [Populus trichocarpa] >gi|222847006|gb|EEE84553.1| predicted protein [Populus trichocarpa]
Unigene30267	640	6	61.3333	3.19696	Up	2.17624e-06	0.00032356	N/A
CL11326.Contig1	1776	808	7650.33	3.17612	Up	5.05761e-48	9.04857e-44	aquaporin TIP2;2 [Quercus petraea]
Unigene2997	880	5.66667	58	3.15252	Up	3.80775e-08	9.67067e-06	PREDICTED: cation/H(+) antiporter 3-like [Solanum lycopersicum]
CL4096.Contig6	411	2.33333	21.6667	3.14906	Up	3.5136e-06	0.000486882	RNA-directed DNA polymerase ; HMG-I and HMG-Y, DNA-binding, putative [Medicago truncatula]
CL6694.Contig3	1396	149.333	1420.67	3.13278	Up	2.41282e-07	4.94916e-05	expressed predominantly in leaves [Solanum lycopersicum]
Unigene35417	466	2.33333	22	3.13145	Up	2.48903e-06	0.0003603	N/A
CL1719.Contig14	3142	69	645.667	3.1244	Up	1.34205e-16	1.71504e-13	PREDICTED: BTB/POZ domain-containing protein At2g30600 [Vitis vinifera]
CL6702.Contig2	1471	17.3333	162	3.10014	Up	3.05658e-09	9.92274e-07	PREDICTED: NAC domain-containing protein 29-like [Vitis vinifera]
CL1711.Contig13	1098	16	144	3.07739	Up	1.55542e-06	0.000241749	PREDICTED: uncharacterized protein LOC101254546 [Solanum lycopersicum]
Unigene16871	1804	101.667	817.667	3.06901	Up	4.64329e-09	1.43504e-06	N/A
CL4219.Contig2	1152	19.3333	164	3.06832	Up	1.93685e-26	6.49728e-23	AP2/ERF domain-containing transcription factor [Populus trichocarpa] >gi|222842149|gb|EEE79696.1| AP2/ERF domain-containing transcription factor [Populus trichocarpa]
CL7349.Contig1	1876	168	1532.67	3.05242	Up	1.89957e-12	1.24843e-09	PREDICTED: zinc finger protein CONSTANS-LIKE 5-like [Vitis vinifera]
Unigene11021	301	2.66667	24	3.05102	Up	2.68742e-06	0.000383962	N/A
Unigene42567	2157	13.3333	120	3.04094	Up	2.46276e-07	5.01329e-05	hypothetical protein VITISV_015625 [Vitis vinifera]
CL8677.Contig3	1435	27	247	3.02799	Up	3.91073e-35	2.62376e-31	unnamed protein product [Vitis vinifera]
CL2734.Contig5	1499	171.333	1513.33	3.02172	Up	1.20364e-10	5.59968e-08	PREDICTED: homeobox-leucine zipper protein ATHB-13-like [Vitis vinifera]
CL8159.Contig3	1749	8.33333	70	3.00816	Up	4.22923e-08	1.06571e-05	PREDICTED: endoglucanase 16-like [Fragaria vesca subsp. vesca]
CL10815.Contig3	1306	18.3333	150	3.00561	Up	8.57199e-17	1.13135e-13	GA 20-oxidase 1 [Nerium oleander]
CL10815.Contig4	1682	39	319	2.9881	Up	7.6836e-35	4.75849e-31	GA 20-oxidase 1 [Nerium oleander]
Unigene25139	2120	2017	16958.3	2.94834	Up	9.20506e-73	7.41095e-68	nitrite reductase [Nicotiana tabacum]
Unigene19600	565	14	115.333	2.93891	Up	9.80625e-21	2.10532e-17	PREDICTED: uncharacterized protein LOC100261046 [Vitis vinifera]
CL7349.Contig2	1583	210.333	1743.67	2.91304	Up	4.79577e-13	3.54225e-10	PREDICTED: zinc finger protein CONSTANS-LIKE 5-like [Vitis vinifera]
CL12701.Contig3	894	7.33333	55.6667	2.90818	Up	1.63811e-10	7.40917e-08	N/A
Unigene25445	1047	14.3333	111.667	2.90031	Up	1.93628e-09	6.57758e-07	PREDICTED: bidirectional sugar transporter SWEET10-like [Solanum lycopersicum]
CL12701.Contig2	926	5.66667	43.6667	2.88831	Up	2.44225e-06	0.000354917	N/A
CL4096.Contig8	389	8	62.6667	2.88274	Up	6.0309e-11	2.98797e-08	RNA-directed DNA polymerase ; HMG-I and HMG-Y, DNA-binding, putative [Medicago truncatula]
Unigene6460	1236	13.6667	107.667	2.86887	Up	1.73911e-08	4.75434e-06	predicted protein [Populus trichocarpa] >gi|222852748|gb|EEE90295.1| predicted protein [Populus trichocarpa]
Unigene5705	929	10	74.3333	2.83188	Up	8.86241e-12	5.11475e-09	N/A
Unigene33555	492	21.3333	160.333	2.79577	Up	7.55809e-13	5.24568e-10	PREDICTED: CLAVATA3/ESR (CLE)-related protein 43-like [Vitis vinifera]
Unigene7032	1545	53	386.333	2.78545	Up	4.84267e-08	1.2052e-05	N/A
CL1719.Contig13	3244	70.3333	515.333	2.7553	Up	7.24495e-13	5.0501e-10	PREDICTED: BTB/POZ domain-containing protein At2g30600 [Vitis vinifera]
CL6694.Contig2	1006	134.667	977	2.75132	Up	1.18864e-06	0.000193328	expressed predominantly in leaves [Solanum lycopersicum]
CL1711.Contig10	2154	47.6667	342.333	2.73012	Up	5.36927e-18	8.39373e-15	PREDICTED: uncharacterized protein LOC101254546 [Solanum lycopersicum]
CL10152.Contig1	2137	16	112.667	2.70145	Up	1.10601e-15	1.18726e-12	predicted protein [Populus trichocarpa] >gi|222872843|gb|EEF09974.1| predicted protein [Populus trichocarpa]
Unigene39169	407	8.66667	56.6667	2.6963	Up	8.35145e-11	3.97853e-08	N/A
Unigene4695	522	7.66667	51.3333	2.67411	Up	1.24958e-08	3.53613e-06	N/A
Unigene29905	1196	8	55	2.67042	Up	5.75154e-11	2.88507e-08	PREDICTED: monoglyceride lipase-like [Solanum lycopersicum]
Unigene3641	633	5.33333	34.3333	2.6683	Up	2.36413e-07	4.85549e-05	N/A
Unigene47153	1061	5.66667	39.6667	2.66542	Up	1.17443e-08	3.34699e-06	PREDICTED: uncharacterized protein LOC101218085 [Cucumis sativus]
CL12412.Contig2	1191	30.3333	204.667	2.66029	Up	5.0747e-16	5.83659e-13	predicted protein [Populus trichocarpa] >gi|222842862|gb|EEE80409.1| predicted protein [Populus trichocarpa]
Unigene44947	667	10.6667	70.3333	2.63219	Up	7.7901e-06	0.000932605	jasmonic acid 2 [Solanum lycopersicum] >gi|6175246|gb|AAF04915.1|AF011555_1 jasmonic acid 2 [Solanum lycopersicum]
CL7837.Contig1	280	5.66667	33.6667	2.60563	Up	4.07362e-06	0.000550277	N/A
CL4872.Contig1	558	20.6667	137	2.59941	Up	2.1725e-09	7.2878e-07	N/A
CL1719.Contig17	3455	72.6667	470.667	2.599	Up	2.08795e-10	9.18579e-08	PREDICTED: BTB/POZ domain-containing protein At2g30600 [Vitis vinifera]
CL8601.Contig1	1307	20.3333	142	2.59319	Up	1.42947e-13	1.15664e-10	putative chitinase [Catharanthus roseus]
Unigene17266	303	5.33333	34.6667	2.59058	Up	1.82386e-07	3.87946e-05	uncharacterized protein LOC100279917 [Zea mays]
CL4219.Contig3	957	16	96.6667	2.57956	Up	5.90987e-15	5.73253e-12	AP2/ERF domain-containing transcription factor [Populus trichocarpa] >gi|222842149|gb|EEE79696.1| AP2/ERF domain-containing transcription factor [Populus trichocarpa]
CL6134.Contig1	1571	69.3333	433.333	2.56695	Up	1.84102e-10	8.23441e-08	PREDICTED: NAC domain-containing protein 72 [Vitis vinifera] >gi|302143055|emb|CBI20350.3| unnamed protein product [Vitis vinifera]
Unigene4645	2122	35.3333	217	2.56089	Up	8.43101e-14	7.07059e-11	PREDICTED: uncharacterized protein LOC100254532 [Vitis vinifera]
CL1711.Contig11	2068	43.6667	280	2.54467	Up	2.47536e-29	1.07724e-25	PREDICTED: uncharacterized protein LOC101254546 [Solanum lycopersicum]
CL1719.Contig3	2550	20	130.667	2.53368	Up	2.18232e-19	4.18328e-16	BTB/POZ domain-containing protein [Arabidopsis thaliana] >gi|330253323|gb|AEC08417.1| BTB/POZ domain-containing protein [Arabidopsis thaliana]
Unigene30309	775	4.66667	31.3333	2.52956	Up	4.44356e-07	8.36839e-05	PREDICTED: uncharacterized protein LOC101251397 [Solanum lycopersicum]
CL14290.Contig1	454	12.3333	75.3333	2.51376	Up	9.35367e-13	6.38504e-10	N/A
Unigene46740	885	7.33333	44.6667	2.51029	Up	2.20357e-06	0.000326719	gibberellin 2-oxidase [Helianthus annuus] >gi|345102013|gb|AEN69874.1| gibberellin 2-oxidase [Helianthus annuus] >gi|345102025|gb|AEN69880.1| gibberellin 2-oxidase [Helianthus annuus]
Unigene30228	1505	11.6667	71	2.49595	Up	1.51741e-09	5.31155e-07	UDP-glucose glucosyltransferase [Gardenia jasminoides]
Unigene11751	359	12.6667	72	2.4944	Up	5.9414e-09	1.78485e-06	PREDICTED: ethylene-responsive transcription factor ERF003-like [Cucumis sativus]
CL12263.Contig1	853	15	88.3333	2.48163	Up	5.81553e-06	0.000737912	PREDICTED: uncharacterized protein LOC100800136 [Glycine max]
Unigene28394	1246	42.3333	257.667	2.47556	Up	4.69592e-12	2.84364e-09	PREDICTED: putative xyloglucan endotransglucosylase/hydrolase protein 1-like [Vitis vinifera] >gi|296086841|emb|CBI33008.3| unnamed protein product [Vitis vinifera]
Unigene48399	300	6.33333	35.6667	2.46417	Up	5.93045e-07	0.000106696	N/A
Unigene16428	589	10.6667	60.3333	2.44808	Up	5.91045e-06	0.000748187	N/A
Unigene28030	2719	19.3333	114	2.43963	Up	1.76609e-16	2.15435e-13	PREDICTED: uncharacterized protein LOC101266631 [Solanum lycopersicum]
CL1719.Contig12	4425	51	299.333	2.43567	Up	3.77553e-28	1.5588e-24	PREDICTED: BTB/POZ domain-containing protein At2g30600 [Vitis vinifera]
CL11418.Contig1	3647	36.3333	198	2.43427	Up	5.75123e-15	5.61247e-12	PREDICTED: LRR receptor-like serine/threonine-protein kinase RCH1-like [Vitis vinifera]
CL1719.Contig2	4214	60.3333	352	2.43041	Up	4.49113e-30	2.06617e-26	PREDICTED: BTB/POZ domain-containing protein At2g30600 [Vitis vinifera]
CL2734.Contig4	956	73.3333	429.667	2.4298	Up	4.96441e-13	3.63348e-10	homeobox protein, putative [Ricinus communis] >gi|223540603|gb|EEF42166.1| homeobox protein, putative [Ricinus communis]
CL1719.Contig5	4867	61.3333	356	2.40661	Up	4.31405e-30	2.04307e-26	PREDICTED: BTB/POZ domain-containing protein At2g30600 [Vitis vinifera]
Unigene1346	1891	16.3333	94.3333	2.40181	Up	3.30001e-13	2.54241e-10	PREDICTED: scarecrow-like protein 14-like [Solanum lycopersicum]
CL271.Contig6	2060	10.3333	58	2.40173	Up	6.31699e-10	2.4569e-07	PREDICTED: protein TRANSPARENT TESTA 12-like [Solanum lycopersicum]
CL4723.Contig3	927	17.3333	97.3333	2.38503	Up	2.58696e-14	2.28873e-11	PREDICTED: manganese-dependent ADP-ribose/CDP-alcohol diphosphatase-like [Glycine max]
CL396.Contig1	1038	9.33333	54.3333	2.38454	Up	9.36074e-10	3.45352e-07	hypothetical protein PRUPE_ppa010090mg [Prunus persica]
Unigene48890	515	7.66667	42	2.38312	Up	1.00311e-07	2.30413e-05	N/A
CL11418.Contig2	3355	31.3333	171.667	2.37199	Up	6.63245e-12	3.94393e-09	PREDICTED: LRR receptor-like serine/threonine-protein kinase RCH1-like [Vitis vinifera]
Unigene39443	938	13.6667	73.3333	2.37165	Up	2.32685e-11	1.26577e-08	N/A
CL1719.Contig9	4007	77.3333	438.333	2.36663	Up	5.87743e-32	3.26337e-28	PREDICTED: BTB/POZ domain-containing protein At2g30600 [Vitis vinifera]
CL1719.Contig11	4759	72	399.667	2.36412	Up	1.03151e-24	3.01987e-21	BTB/POZ domain-containing protein [Arabidopsis thaliana] >gi|330253323|gb|AEC08417.1| BTB/POZ domain-containing protein [Arabidopsis thaliana]
CL1719.Contig10	4657	81	447.333	2.3591	Up	4.87725e-22	1.20702e-18	PREDICTED: BTB/POZ domain-containing protein At2g30600 [Vitis vinifera]
CL12412.Contig1	1248	35.6667	193	2.35638	Up	2.97554e-12	1.90104e-09	unnamed protein product [Vitis vinifera]
CL9224.Contig2	709	7.33333	41	2.34991	Up	1.05565e-07	2.41792e-05	PREDICTED: uncharacterized protein LOC101261523 [Solanum lycopersicum]
Unigene23479	951	33.6667	185	2.34987	Up	6.61512e-06	0.000821883	PREDICTED: nucleobase-ascorbate transporter 6-like [Glycine max]
Unigene29262	387	4.66667	27.3333	2.34869	Up	6.74093e-06	0.000833655	N/A
Unigene33692	723	92.3333	491	2.34605	Up	4.37582e-06	0.000582788	PREDICTED: monothiol glutaredoxin-S1-like [Solanum lycopersicum]
CL1895.Contig3	1476	35.3333	194.667	2.34478	Up	5.0919e-06	0.000664923	unknown [Lotus japonicus]
Unigene3134	695	16.6667	90	2.33318	Up	5.89903e-08	1.43918e-05	N/A
CL12412.Contig3	1521	52	274.333	2.32246	Up	1.38655e-24	3.9868e-21	unnamed protein product [Vitis vinifera]
CL5311.Contig5	1644	27	144.667	2.31154	Up	1.09185e-17	1.67436e-14	PREDICTED: LAG1 longevity assurance homolog 3-like [Fragaria vesca subsp. vesca]
Unigene47339	1107	12.3333	64.3333	2.31033	Up	3.17771e-09	1.02334e-06	N/A
Unigene28625	949	27	139.333	2.3044	Up	1.2599e-16	1.62294e-13	N/A
Unigene35086	360	21.3333	110	2.30373	Up	1.89405e-14	1.71336e-11	N/A
Unigene33518	1114	46.6667	238	2.29905	Up	6.18716e-13	4.44754e-10	ethylene-responsive transcription factor ERF012-like [Glycine max] >gi|212717192|gb|ACJ37437.1| AP2 domain-containing transcription factor 3 [Glycine max]
Unigene19679	1525	13.6667	72.3333	2.29483	Up	3.92153e-11	2.05681e-08	hypothetical protein VITISV_034590 [Vitis vinifera]
CL5311.Contig9	1740	25.3333	131	2.2913	Up	3.73784e-16	4.42546e-13	PREDICTED: LAG1 longevity assurance homolog 3-like [Fragaria vesca subsp. vesca]
CL9224.Contig1	1008	11.3333	62.3333	2.28712	Up	2.4252e-07	4.95563e-05	hypothetical protein MTR_7g099200 [Medicago truncatula] >gi|355500458|gb|AES81661.1| hypothetical protein MTR_7g099200 [Medicago truncatula]
Unigene27653	695	8	40	2.27988	Up	1.86311e-06	0.000282748	PREDICTED: probable polyol transporter 4-like [Fragaria vesca subsp. vesca]
Unigene9759	2169	35.3333	183	2.27858	Up	3.53703e-10	1.47929e-07	PREDICTED: uncharacterized protein LOC100254532 [Vitis vinifera]
Unigene6519	2221	37.3333	188.667	2.27358	Up	1.72167e-12	1.13615e-09	PREDICTED: uncharacterized protein LOC100254532 [Vitis vinifera]
Unigene37742	1495	7.66667	40.6667	2.26149	Up	2.11228e-07	4.38348e-05	hypothetical protein PRUPE_ppa027079mg [Prunus persica]
CL3591.Contig1	1568	38.6667	198.333	2.26116	Up	7.95714e-13	5.49893e-10	PREDICTED: N-acetyl-D-glucosamine kinase-like [Vitis vinifera] >gi|302143498|emb|CBI22059.3| unnamed protein product [Vitis vinifera]
Unigene2608	359	13.6667	66	2.25684	Up	3.00343e-06	0.000423847	N/A
Unigene42643	1566	54.6667	271	2.24333	Up	4.71951e-07	8.79549e-05	predicted protein [Populus trichocarpa] >gi|222848758|gb|EEE86305.1| predicted protein [Populus trichocarpa]
Unigene20827	308	8	39.3333	2.23311	Up	8.55935e-07	0.000145998	DNA-binding protein hexbp [Oryza sativa Indica Group]
CL1719.Contig4	4082	67	337	2.21751	Up	8.95138e-26	2.83377e-22	PREDICTED: BTB/POZ domain-containing protein At2g30600 [Vitis vinifera]
CL1719.Contig8	4547	83	414.333	2.21295	Up	9.71113e-28	3.63646e-24	PREDICTED: BTB/POZ domain-containing protein At2g30600 [Vitis vinifera]
Unigene28029	2718	27.3333	132.667	2.20637	Up	4.27883e-07	8.1439e-05	PREDICTED: uncharacterized protein LOC101266631 [Solanum lycopersicum]
CL445.Contig2	2213	102.667	525	2.20107	Up	3.51685e-22	8.84812e-19	N/A
Unigene20238	1174	10.3333	52	2.20015	Up	1.83546e-08	4.9923e-06	N/A
CL14653.Contig2	1500	36.6667	174.333	2.17385	Up	4.54012e-06	0.000600039	GA 2-oxidase 2 [Nerium oleander]
CL5570.Contig3	1525	68.3333	333.333	2.17201	Up	6.95053e-25	2.11164e-21	PREDICTED: lipase 1-like [Solanum lycopersicum]
Unigene21334	575	10.6667	57	2.1671	Up	3.31937e-06	0.000464363	basic chitinase [Isatis tinctoria]
Unigene19650	465	188	899	2.14924	Up	1.81782e-07	3.87946e-05	N/A
CL10295.Contig1	982	8	37.3333	2.13446	Up	2.74883e-06	0.000392041	PREDICTED: GATA transcription factor 1-like [Solanum lycopersicum]
CL4872.Contig2	576	25.3333	117	2.12954	Up	2.51571e-09	8.36937e-07	N/A
CL5760.Contig5	656	205.667	972	2.12479	Up	2.46667e-08	6.52184e-06	conserved hypothetical protein [Ricinus communis] >gi|223546661|gb|EEF48159.1| conserved hypothetical protein [Ricinus communis]
CL5570.Contig1	1299	45.3333	214	2.12029	Up	4.01931e-13	3.03843e-10	hypothetical protein PRUPE_ppa018297mg [Prunus persica]
CL5311.Contig3	1406	29.3333	136.333	2.11901	Up	4.594e-15	4.53817e-12	PREDICTED: LAG1 longevity assurance homolog 3-like [Fragaria vesca subsp. vesca]
CL9052.Contig3	2479	216.333	1003.33	2.11822	Up	7.9569e-33	4.57576e-29	9-cis-epoxycarotenoid dioxygenase [Gentiana lutea]
CL3315.Contig1	1433	1079	5071	2.11282	Up	2.5056e-27	8.58404e-24	PREDICTED: homeobox-leucine zipper protein HAT4-like isoform 1 [Vitis vinifera] >gi|296085703|emb|CBI29502.3| unnamed protein product [Vitis vinifera]
CL3315.Contig3	1499	663.333	3091.33	2.10076	Up	2.48461e-22	6.3503e-19	PREDICTED: homeobox-leucine zipper protein HAT4-like isoform 1 [Vitis vinifera] >gi|296085703|emb|CBI29502.3| unnamed protein product [Vitis vinifera]
Unigene24331	677	20	90.6667	2.07957	Up	8.53616e-11	4.05453e-08	N/A
CL271.Contig4	1968	11.6667	53.3333	2.07948	Up	5.43932e-08	1.33511e-05	PREDICTED: protein TRANSPARENT TESTA 12-like [Solanum lycopersicum]
Unigene37930	1280	45	216.333	2.07627	Up	5.77408e-06	0.00073439	N/A
Unigene43321	424	9.66667	43.3333	2.05911	Up	8.22955e-07	0.000140839	N/A
Unigene10860	513	10.3333	46.6667	2.05762	Up	5.39424e-07	9.83663e-05	N/A
CL5570.Contig2	1645	61	270.667	2.05751	Up	1.40561e-16	1.78213e-13	PREDICTED: lipase 1-like [Solanum lycopersicum]
Unigene2215	453	11	49.3333	2.05647	Up	1.92631e-07	4.07586e-05	N/A
Unigene42578	1342	10	44.6667	2.05345	Up	6.47208e-07	0.000114772	hypothetical protein VITISV_028808 [Vitis vinifera]
CL1719.Contig16	4756	73.6667	334	2.05157	Up	6.78529e-07	0.000119015	PREDICTED: BTB/POZ domain-containing protein At2g30600 [Vitis vinifera]
Unigene6872	2278	36.6667	162.333	2.05101	Up	2.89402e-06	0.000410927	PREDICTED: uncharacterized protein LOC100254532 [Vitis vinifera]
CL8755.Contig2	1047	16	68.6667	2.04356	Up	5.47189e-09	1.65306e-06	predicted protein [Populus trichocarpa] >gi|222861604|gb|EEE99146.1| predicted protein [Populus trichocarpa]
CL1711.Contig8	1574	41	183	2.0384	Up	7.55175e-15	7.11097e-12	predicted protein [Populus trichocarpa] >gi|222865315|gb|EEF02446.1| predicted protein [Populus trichocarpa]
CL5311.Contig6	1685	32	143.667	2.02263	Up	4.49338e-15	4.46617e-12	PREDICTED: LAG1 longevity assurance homolog 3-like [Fragaria vesca subsp. vesca]
CL6366.Contig2	661	10.3333	45	2.01525	Up	8.20831e-07	0.000140755	N/A
CL5311.Contig1	1668	35.6667	155	2.00625	Up	3.41943e-15	3.48395e-12	PREDICTED: LAG1 longevity assurance homolog 3-like [Fragaria vesca subsp. vesca]
CL4385.Contig1	392	9	40.3333	2.00091	Up	2.17103e-06	0.000323084	N/A
CL5311.Contig4	1297	35.6667	153	1.99721	Up	6.87998e-15	6.55508e-12	PREDICTED: LAG1 longevity assurance homolog 3-like [Fragaria vesca subsp. vesca]
CL5311.Contig14	1585	37.3333	162	1.98794	Up	1.42981e-15	1.52468e-12	PREDICTED: LAG1 longevity assurance homolog 3-like [Fragaria vesca subsp. vesca]
CL5311.Contig11	1550	44.6667	184.667	1.96383	Up	7.34763e-16	8.15937e-13	PREDICTED: LAG1 longevity assurance homolog 3-like [Fragaria vesca subsp. vesca]
CL271.Contig3	1933	15.3333	64.3333	1.96044	Up	1.98927e-08	5.35637e-06	putative MATE family transporter [Capsicum chinense]
CL363.Contig10	4651	56	234	1.94989	Up	1.52745e-09	5.3351e-07	PREDICTED: kinesin-like calmodulin-binding protein-like [Solanum lycopersicum]
Unigene29112	710	37.3333	152	1.93904	Up	1.36947e-11	7.57771e-09	N/A
CL363.Contig17	4585	57.3333	237.333	1.93239	Up	6.44175e-08	1.54352e-05	PREDICTED: kinesin-like calmodulin-binding protein-like [Solanum lycopersicum]
CL9299.Contig3	417	21	86.3333	1.93224	Up	3.48119e-07	6.77797e-05	PREDICTED: uncharacterized protein LOC101265638 [Solanum lycopersicum]
Unigene39001	1201	113	452.667	1.93136	Up	4.06445e-09	1.27326e-06	PREDICTED: uncharacterized protein LOC101251740 [Solanum lycopersicum]
CL12043.Contig3	1350	100.333	425.333	1.92757	Up	2.91056e-08	7.57116e-06	PREDICTED: AP2/ERF and B3 domain-containing transcription repressor TEM1-like [Vitis vinifera]
CL9299.Contig2	497	26.6667	108.333	1.92076	Up	4.09255e-09	1.27709e-06	PREDICTED: uncharacterized protein LOC101265638 [Solanum lycopersicum]
CL650.Contig12	3783	91.6667	371	1.92057	Up	1.99853e-07	4.17992e-05	X intrinsic protein [Nicotiana tabacum] >gi|309385611|gb|ADO66673.1| X intrinsic protein [Nicotiana tomentosiformis]
Unigene30353	504	14	56.6667	1.90599	Up	1.6973e-07	3.65372e-05	nonsymbiotic hemoglobin [Alnus firma]
CL12321.Contig1	1609	66.3333	265.667	1.90374	Up	3.20543e-14	2.80508e-11	PREDICTED: uncharacterized protein LOC100255180 [Vitis vinifera]
CL15214.Contig2	1077	68.3333	269.667	1.90061	Up	4.24609e-18	6.70295e-15	PREDICTED: galactinolN/Asucrose galactosyltransferase [Vitis vinifera] >gi|296087624|emb|CBI34880.3| unnamed protein product [Vitis vinifera]
CL13355.Contig1	1417	39	157	1.90048	Up	5.35583e-11	2.70342e-08	PREDICTED: inositol oxygenase 1 [Vitis vinifera] >gi|297743146|emb|CBI36013.3| unnamed protein product [Vitis vinifera]
Unigene38679	481	37.3333	149.333	1.9004	Up	4.76739e-09	1.46496e-06	N/A
Unigene14696	1433	12.3333	47.6667	1.89386	Up	2.3399e-06	0.000344081	PREDICTED: uncharacterized protein LOC101267773 [Solanum lycopersicum]
CL5311.Contig13	1781	31	123.333	1.89078	Up	3.65577e-12	2.29046e-09	PREDICTED: LAG1 longevity assurance homolog 3-like [Fragaria vesca subsp. vesca]
Unigene24154	1283	21.6667	83.3333	1.88866	Up	3.44845e-09	1.10172e-06	Protein pecM, putative [Ricinus communis] >gi|223529894|gb|EEF31824.1| Protein pecM, putative [Ricinus communis]
Unigene19152	2502	28.6667	114.667	1.88509	Up	1.03817e-11	5.88607e-09	hypothetical protein [Beta vulgaris subsp. vulgaris]
CL650.Contig5	3889	89	351.333	1.88034	Up	4.1124e-07	7.85497e-05	X intrinsic protein [Nicotiana tabacum] >gi|309385611|gb|ADO66673.1| X intrinsic protein [Nicotiana tomentosiformis]
Unigene23710	1289	1403	5590.33	1.87167	Up	1.25412e-06	0.000201936	PREDICTED: uncharacterized protein LOC101245159 isoform 2 [Solanum lycopersicum]
CL15214.Contig1	2809	317.667	1233.33	1.87096	Up	1.87296e-27	6.85413e-24	PREDICTED: galactinolN/Asucrose galactosyltransferase [Vitis vinifera] >gi|296087624|emb|CBI34880.3| unnamed protein product [Vitis vinifera]
Unigene14728	3867	2680.67	10435	1.86706	Up	1.19588e-06	0.000194308	chloroplast-specific ribosomal protein [Solanum lycopersicum] >gi|51457950|gb|AAU03364.1| chloroplast-specific ribosomal protein [Solanum lycopersicum]
CL8278.Contig3	713	23.6667	98	1.86522	Up	1.53129e-06	0.000239386	N/A
CL363.Contig16	4465	61	239.667	1.85511	Up	4.18851e-11	2.16859e-08	PREDICTED: kinesin-like calmodulin-binding protein-like [Solanum lycopersicum]
Unigene30507	811	41.3333	155.667	1.85332	Up	2.87496e-09	9.42818e-07	PREDICTED: uncharacterized protein LOC101251740 [Solanum lycopersicum]
CL363.Contig13	4494	58.6667	230.333	1.8521	Up	2.64937e-08	6.91501e-06	PREDICTED: kinesin-like calmodulin-binding protein-like [Solanum lycopersicum]
CL363.Contig2	5346	74.6667	287.333	1.84408	Up	1.07395e-06	0.000176997	PREDICTED: kinesin-like calmodulin-binding protein-like [Solanum lycopersicum]
CL11632.Contig2	552	1249.67	4838	1.84099	Up	5.58646e-08	1.36914e-05	conserved hypothetical protein [Ricinus communis] >gi|223551108|gb|EEF52594.1| conserved hypothetical protein [Ricinus communis]
CL271.Contig8	1969	17	65.3333	1.84083	Up	7.60789e-08	1.78574e-05	putative MATE family transporter [Capsicum chinense]
Unigene11457	2629	204.333	789.667	1.83741	Up	1.20794e-10	5.59968e-08	PREDICTED: F-box/kelch-repeat protein At1g23390-like [Solanum lycopersicum]
CL7761.Contig4	749	175.333	678	1.83563	Up	3.23256e-24	9.13164e-21	PREDICTED: transcription factor bHLH135 [Vitis vinifera] >gi|147833933|emb|CAN68305.1| hypothetical protein VITISV_041983 [Vitis vinifera] >gi|296086398|emb|CBI31987.3| unnamed protein product [Vitis vinifera]
CL2206.Contig4	2812	383.333	1452.33	1.83094	Up	4.52912e-21	1.01288e-17	PREDICTED: uncharacterized protein LOC101262111 [Solanum lycopersicum]
CL363.Contig3	5229	75.6667	288.667	1.82997	Up	4.90073e-07	9.07024e-05	PREDICTED: kinesin-like calmodulin-binding protein-like [Solanum lycopersicum]
Unigene19616	801	359.667	1386	1.82974	Up	6.19466e-17	8.382e-14	N/A
Unigene38090	759	14.3333	53	1.82873	Up	1.50707e-06	0.000236496	N/A
CL5311.Contig12	1672	35.6667	134.667	1.82741	Up	4.40458e-12	2.71657e-09	longevity assurance factor, putative [Ricinus communis] >gi|223523646|gb|EEF27132.1| longevity assurance factor, putative [Ricinus communis]
Unigene2504	1182	69	247.667	1.82731	Up	2.76947e-12	1.77664e-09	N/A
Unigene6175	303	22	83.3333	1.82076	Up	4.57726e-09	1.41736e-06	N/A
CL5543.Contig6	4386	718.667	2734	1.81407	Up	6.71045e-19	1.24197e-15	PREDICTED: uncharacterized protein LOC100266999 [Vitis vinifera]
CL2242.Contig2	2362	4444	17193.7	1.81158	Up	7.28268e-11	3.54275e-08	asparagine synthetase 1 [Vitis vinifera]
Unigene37741	1241	37.3333	138	1.81151	Up	8.66702e-08	2.00799e-05	N/A
CL363.Contig1	5093	82.3333	311.667	1.80829	Up	5.28433e-06	0.000685086	PREDICTED: kinesin-like calmodulin-binding protein-like [Solanum lycopersicum]
CL8278.Contig2	782	27.3333	107	1.80634	Up	1.89772e-08	5.12856e-06	N/A
CL6707.Contig2	829	348.333	1318.67	1.80555	Up	4.69174e-16	5.47434e-13	hypothetical protein [Solanum tuberosum]
CL13118.Contig2	1250	40.3333	152	1.80157	Up	1.06027e-07	2.42506e-05	PREDICTED: probable WRKY transcription factor 69-like [Solanum lycopersicum]
Unigene44082	363	45.3333	173.667	1.79819	Up	3.63635e-14	3.11447e-11	N/A
CL14682.Contig2	1061	177.667	659.333	1.79693	Up	1.87693e-10	8.34866e-08	polygalacturonase inhibitor [Actinidia deliciosa]
CL11343.Contig1	1815	113.333	420.333	1.79663	Up	3.27684e-13	2.5367e-10	PREDICTED: BTB/POZ and TAZ domain-containing protein 4-like isoform 2 [Solanum lycopersicum]
CL2242.Contig1	2397	5194.67	19859.7	1.79366	Up	4.20973e-10	1.73807e-07	PREDICTED: asparagine synthetase [glutamine-hydrolyzing] [Solanum lycopersicum]
CL4698.Contig3	1512	38	143.333	1.79174	Up	5.29352e-06	0.000685726	trehalose-6-phosphate synthase, putative [Ricinus communis] >gi|223527056|gb|EEF29241.1| trehalose-6-phosphate synthase, putative [Ricinus communis]
Unigene37440	1077	95.6667	350.667	1.79056	Up	2.05729e-18	3.45066e-15	N/A
CL8277.Contig2	1596	111	397	1.78338	Up	1.32533e-09	4.69019e-07	PREDICTED: homeobox-leucine zipper protein HAT5-like [Vitis vinifera] >gi|296086435|emb|CBI32024.3| unnamed protein product [Vitis vinifera]
CL5311.Contig7	1790	39.6667	147.333	1.77628	Up	1.67938e-12	1.11281e-09	PREDICTED: LAG1 longevity assurance homolog 3-like [Fragaria vesca subsp. vesca]
Unigene43269	252	64.3333	227.667	1.77256	Up	1.11582e-14	1.03258e-11	N/A
CL7761.Contig5	205	37.3333	136.333	1.77051	Up	9.69587e-12	5.53624e-09	N/A
CL6707.Contig1	844	363	1349	1.76837	Up	3.99306e-14	3.4019e-11	hypothetical protein [Solanum tuberosum]
CL3335.Contig1	339	62.3333	221	1.76824	Up	1.18496e-08	3.37104e-06	N/A
Unigene47943	597	91.6667	333.333	1.76807	Up	1.46665e-13	1.18079e-10	PREDICTED: uncharacterized protein LOC101250420 [Solanum lycopersicum]
CL5543.Contig5	3803	801	2962.67	1.76751	Up	7.44847e-19	1.33624e-15	PREDICTED: uncharacterized protein LOC100266999 [Vitis vinifera]
CL2206.Contig2	2778	420.667	1519.33	1.76454	Up	1.21987e-25	3.77735e-22	PREDICTED: uncharacterized protein LOC101262111 [Solanum lycopersicum]
CL5543.Contig1	852	56.3333	209	1.76152	Up	1.32525e-08	3.71759e-06	hypothetical protein VITISV_014910 [Vitis vinifera]
Unigene34885	379	92.3333	349	1.76117	Up	1.62635e-08	4.49181e-06	unnamed protein product [Vitis vinifera]
CL363.Contig9	5210	79.6667	294	1.75852	Up	9.16639e-07	0.00015447	PREDICTED: kinesin-like calmodulin-binding protein-like [Solanum lycopersicum]
CL3670.Contig5	271	13.6667	49.3333	1.75095	Up	4.18498e-06	0.000563429	PREDICTED: uncharacterized protein LOC101243914 isoform 2 [Solanum lycopersicum]
CL271.Contig7	1876	14.3333	53.3333	1.74918	Up	1.22104e-06	0.000197203	PREDICTED: protein TRANSPARENT TESTA 12-like [Solanum lycopersicum]
Unigene1689	1147	12	44.6667	1.74784	Up	6.55707e-06	0.000816561	N/A
CL1725.Contig66	401	31.6667	112.333	1.74733	Up	3.79111e-10	1.56926e-07	N/A
CL650.Contig1	3071	54.3333	193.333	1.74337	Up	6.34111e-07	0.000112698	X intrinsic protein [Nicotiana tabacum] >gi|309385611|gb|ADO66673.1| X intrinsic protein [Nicotiana tomentosiformis]
CL5760.Contig4	974	192.333	692.667	1.73472	Up	2.38806e-06	0.000348761	uncharacterized protein LOC100306340 [Glycine max]
CL14992.Contig1	580	15.6667	55.6667	1.73468	Up	1.65491e-06	0.000254779	PREDICTED: auxin-induced protein 22B-like [Glycine max]
CL363.Contig5	5243	70	248.333	1.73366	Up	1.32448e-06	0.000211591	PREDICTED: kinesin-like calmodulin-binding protein-like [Solanum lycopersicum]
CL1725.Contig50	526	106	383.667	1.72479	Up	4.01295e-07	7.67413e-05	PREDICTED: uncharacterized protein LOC100260963 [Vitis vinifera] >gi|147857682|emb|CAN82883.1| hypothetical protein VITISV_008557 [Vitis vinifera]
CL5760.Contig1	591	136.667	487	1.72452	Up	4.23002e-10	1.74198e-07	unnamed protein product [Vitis vinifera]
Unigene1739	305	40.3333	141	1.7245	Up	2.74893e-07	5.51908e-05	N/A
CL6703.Contig2	1564	237.333	811	1.71838	Up	1.40639e-07	3.11065e-05	PREDICTED: cytidine deaminase-like [Solanum lycopersicum]
CL363.Contig18	5186	76.6667	276	1.71716	Up	2.73929e-07	5.50659e-05	PREDICTED: kinesin-like calmodulin-binding protein-like [Solanum lycopersicum]
Unigene38631	493	84.6667	303	1.71533	Up	4.20641e-11	2.17087e-08	homeobox-leucine zipper protein [Pimpinella brachycarpa]
CL14374.Contig6	749	30	102.333	1.71302	Up	3.73542e-09	1.184e-06	PREDICTED: flavoprotein wrbA isoform 2 [Vitis vinifera]
CL7233.Contig5	1627	81.3333	287.667	1.71233	Up	4.20833e-16	4.94614e-13	PREDICTED: thaumatin-like protein 1-like [Solanum lycopersicum]
Unigene19811	979	65	226	1.70887	Up	2.49102e-14	2.21603e-11	hypothetical protein RCOM_0566910 [Ricinus communis] >gi|223529984|gb|EEF31910.1| hypothetical protein RCOM_0566910 [Ricinus communis]
Unigene14213	707	120	429	1.70826	Up	2.73845e-17	3.97246e-14	PREDICTED: transcription factor bHLH135 [Vitis vinifera] >gi|147833933|emb|CAN68305.1| hypothetical protein VITISV_041983 [Vitis vinifera] >gi|296086398|emb|CBI31987.3| unnamed protein product [Vitis vinifera]
CL650.Contig18	3279	105.333	366.667	1.70797	Up	1.09482e-08	3.14236e-06	PREDICTED: uncharacterized protein LOC101257023 [Solanum lycopersicum]
CL650.Contig10	3661	79.6667	275	1.70046	Up	9.42688e-08	2.17777e-05	X intrinsic protein [Nicotiana tabacum] >gi|309385611|gb|ADO66673.1| X intrinsic protein [Nicotiana tomentosiformis]
CL2206.Contig3	1982	330.667	1136	1.70006	Up	6.90263e-23	1.82206e-19	PREDICTED: uncharacterized protein LOC101262111 [Solanum lycopersicum]
CL2260.Contig3	2143	14.6667	52.3333	1.69543	Up	3.9815e-06	0.000539644	PREDICTED: F-box protein PP2-A12-like isoform 1 [Fragaria vesca subsp. vesca]
Unigene13777	2906	36	120.667	1.69528	Up	1.23832e-08	3.51043e-06	PREDICTED: DNA-binding protein HEXBP-like isoform 2 [Solanum lycopersicum]
CL6581.Contig2	1640	19.3333	67	1.6929	Up	3.58632e-07	6.94904e-05	PREDICTED: flavin-containing monooxygenase YUCCA8-like [Solanum lycopersicum]
Unigene16400	1010	30	102	1.69054	Up	4.06012e-09	1.27326e-06	N/A
Unigene2463	466	40	135	1.68758	Up	1.31288e-10	6.02277e-08	N/A
CL6757.Contig3	1569	51.3333	181	1.68271	Up	8.85657e-10	3.29013e-07	PREDICTED: uncharacterized protein LOC100246086 [Vitis vinifera] >gi|297741779|emb|CBI33051.3| unnamed protein product [Vitis vinifera]
Unigene49067	427	61	214	1.68235	Up	4.58822e-08	1.14795e-05	N/A
CL8755.Contig3	1023	36	121.333	1.67992	Up	5.63625e-10	2.24085e-07	predicted protein [Populus trichocarpa] >gi|222861604|gb|EEE99146.1| predicted protein [Populus trichocarpa]
CL11046.Contig5	4152	36.3333	124	1.67842	Up	8.18014e-06	0.000972073	hypothetical protein VITISV_020105 [Vitis vinifera]
Unigene15377	543	57	190.667	1.67727	Up	2.98419e-08	7.75019e-06	N/A
Unigene43737	1885	909.667	3091.67	1.67559	Up	9.37359e-15	8.72443e-12	hypothetical protein PRUPE_ppa007232mg [Prunus persica]
CL5311.Contig2	1559	49	167.667	1.67315	Up	3.94722e-12	2.46348e-09	PREDICTED: LAG1 longevity assurance homolog 3-like [Fragaria vesca subsp. vesca]
Unigene20985	1263	84.3333	292.333	1.67294	Up	1.51689e-08	4.22574e-06	predicted protein [Populus trichocarpa] >gi|222833854|gb|EEE72331.1| predicted protein [Populus trichocarpa]
CL9866.Contig1	1443	104.667	359	1.67278	Up	3.44027e-15	3.48395e-12	nectar protein 1 [Jacaranda mimosifolia]
CL21.Contig3	335	34	117.333	1.67092	Up	5.30247e-06	0.000685782	unknown [Populus trichocarpa]
CL8875.Contig2	1404	31	101.667	1.67035	Up	3.91794e-06	0.000531925	PREDICTED: uncharacterized protein LOC100245073 [Vitis vinifera] >gi|297746132|emb|CBI16188.3| unnamed protein product [Vitis vinifera]
CL601.Contig41	6271	16.6667	57	1.66589	Up	2.38547e-06	0.000348761	hypothetical protein VITISV_010143 [Vitis vinifera]
CL561.Contig4	934	35.6667	121.333	1.66282	Up	2.32354e-07	4.77821e-05	beta-1,3-glucanase 27 [Solanum tuberosum]
CL650.Contig3	3198	79	264.667	1.66244	Up	4.42895e-06	0.000587919	X intrinsic protein [Nicotiana tabacum] >gi|309385613|gb|ADO66674.1| X intrinsic protein [Nicotiana tomentosiformis]
Unigene42878	1147	37.3333	124.333	1.66087	Up	8.76985e-07	0.000148957	N/A
Unigene29577	362	27.3333	90.6667	1.65992	Up	3.08508e-08	7.9993e-06	N/A
CL6757.Contig1	1475	55.3333	192	1.65781	Up	2.00921e-06	0.000302074	PREDICTED: uncharacterized protein LOC101307548 [Fragaria vesca subsp. vesca]
CL5311.Contig15	1576	45	151	1.65757	Up	3.31865e-11	1.76942e-08	PREDICTED: LAG1 longevity assurance homolog 3 [Vitis vinifera] >gi|297738238|emb|CBI27439.3| unnamed protein product [Vitis vinifera]
CL13348.Contig2	665	95	324	1.651	Up	2.74992e-16	3.3044e-13	RecName: Full=Hemoglobin-2; AltName: Full=Hemoglobin II >gi|18015|emb|CAA37898.1| hemoglobin [Casuarina glauca]
CL7233.Contig3	1881	108.333	365	1.64855	Up	4.45837e-06	0.000591337	PREDICTED: thaumatin-like protein 1-like [Glycine max]
CL650.Contig16	3308	64.3333	214	1.63836	Up	5.23059e-07	9.61956e-05	X intrinsic protein [Nicotiana tabacum] >gi|309385611|gb|ADO66673.1| X intrinsic protein [Nicotiana tomentosiformis]
CL13744.Contig2	261	16	53	1.63352	Up	7.33149e-06	0.000888269	N/A
CL8875.Contig1	1229	35.3333	117.667	1.62965	Up	1.1394e-09	4.09519e-07	PREDICTED: uncharacterized protein LOC100245073 [Vitis vinifera] >gi|297746132|emb|CBI16188.3| unnamed protein product [Vitis vinifera]
Unigene23467	2132	44.6667	144.333	1.62805	Up	2.03019e-10	8.95615e-08	trehalase [Nicotiana tabacum]
CL5311.Contig8	1849	32.3333	106.333	1.62523	Up	5.54973e-09	1.67343e-06	PREDICTED: LAG1 longevity assurance homolog 3-like [Fragaria vesca subsp. vesca]
CL8277.Contig1	1551	160.333	508	1.62359	Up	3.88269e-09	1.22827e-06	PREDICTED: homeobox-leucine zipper protein HAT5-like [Vitis vinifera] >gi|296086435|emb|CBI32024.3| unnamed protein product [Vitis vinifera]
CL14833.Contig2	322	24	81.3333	1.62125	Up	6.17839e-08	1.49151e-05	PREDICTED: uncharacterized protein LOC100810770 [Glycine max]
CL650.Contig8	3092	80	264	1.61902	Up	8.47772e-08	1.97104e-05	X intrinsic protein [Nicotiana tabacum] >gi|309385613|gb|ADO66674.1| X intrinsic protein [Nicotiana tomentosiformis]
Unigene46738	2133	57.6667	194.667	1.619	Up	6.70739e-13	4.71623e-10	PREDICTED: uncharacterized protein LOC101267354 [Solanum lycopersicum]
CL8277.Contig3	816	87.6667	278.667	1.61433	Up	1.07776e-10	5.05948e-08	PREDICTED: homeobox-leucine zipper protein HAT5-like [Vitis vinifera] >gi|296086435|emb|CBI32024.3| unnamed protein product [Vitis vinifera]
CL8277.Contig7	1860	99	313.333	1.60595	Up	1.312e-08	3.68685e-06	PREDICTED: homeobox-leucine zipper protein HAT5-like [Vitis vinifera] >gi|296086435|emb|CBI32024.3| unnamed protein product [Vitis vinifera]
CL11958.Contig3	1846	61.3333	200.667	1.60409	Up	2.39088e-11	1.29187e-08	PREDICTED: sodium transporter HKT1-like [Vitis vinifera]
CL8278.Contig4	801	55.6667	186.333	1.60328	Up	3.96552e-09	1.24956e-06	predicted protein [Populus trichocarpa] >gi|222844792|gb|EEE82339.1| predicted protein [Populus trichocarpa]
Unigene33130	1695	42.6667	134.333	1.6006	Up	1.09911e-09	3.96267e-07	PREDICTED: BAHD acyltransferase DCR-like [Solanum lycopersicum]
CL9284.Contig2	2408	33.6667	109.667	1.60024	Up	4.81805e-09	1.47771e-06	PREDICTED: EIN3-binding F-box protein 1-like [Vitis vinifera]
CL7761.Contig3	794	163.333	542.667	1.59307	Up	8.29879e-06	0.000982546	PREDICTED: transcription factor bHLH135 [Vitis vinifera] >gi|147833933|emb|CAN68305.1| hypothetical protein VITISV_041983 [Vitis vinifera] >gi|296086398|emb|CBI31987.3| unnamed protein product [Vitis vinifera]
CL650.Contig7	2971	90	290	1.59281	Up	2.41922e-07	4.9497e-05	X intrinsic protein [Nicotiana tabacum] >gi|309385613|gb|ADO66674.1| X intrinsic protein [Nicotiana tomentosiformis]
Unigene24844	621	35.6667	118	1.5921	Up	1.02966e-06	0.000170572	N/A
CL3798.Contig2	1011	64	211.667	1.59072	Up	4.74666e-08	1.18496e-05	conserved hypothetical protein [Ricinus communis] >gi|223526830|gb|EEF29048.1| conserved hypothetical protein [Ricinus communis]
Unigene46326	1621	25.6667	81.3333	1.58993	Up	2.64498e-07	5.34369e-05	N/A
CL1197.Contig13	2125	32.3333	101.667	1.58907	Up	2.84976e-08	7.425e-06	unnamed protein product [Vitis vinifera]
CL12820.Contig3	1083	33.6667	112.667	1.58506	Up	4.69544e-06	0.000617692	PREDICTED: RPM1-interacting protein 4-like [Vitis vinifera]
CL7761.Contig1	744	162.333	530	1.58458	Up	3.32907e-09	1.06781e-06	PREDICTED: transcription factor bHLH135 [Vitis vinifera] >gi|147833933|emb|CAN68305.1| hypothetical protein VITISV_041983 [Vitis vinifera] >gi|296086398|emb|CBI31987.3| unnamed protein product [Vitis vinifera]
CL2684.Contig6	6025	91	286.333	1.58119	Up	4.37894e-09	1.36118e-06	gag-pol polyprotein [Eustoma exaltatum subsp. russellianum]
Unigene11466	1640	296	958	1.58081	Up	3.80004e-08	9.66632e-06	PREDICTED: CBL-interacting serine/threonine-protein kinase 7-like [Solanum lycopersicum]
CL769.Contig6	1822	28.6667	91.3333	1.57497	Up	6.91507e-08	1.64227e-05	PREDICTED: aspartic proteinase-like protein 2-like [Solanum lycopersicum]
Unigene42791	747	25.3333	80	1.57477	Up	3.36448e-07	6.59058e-05	N/A
CL12979.Contig2	1364	19	60	1.57338	Up	5.21849e-06	0.000677642	PREDICTED: uncharacterized protein LOC100245492 [Vitis vinifera]
CL271.Contig1	1853	27.6667	89	1.56938	Up	7.46756e-08	1.7605e-05	putative MATE family transporter [Capsicum chinense]
CL690.Contig3	2012	44.3333	141.333	1.56636	Up	3.75089e-10	1.55661e-07	trehalase [Nicotiana tabacum]
CL5311.Contig10	1771	34.6667	112.667	1.5659	Up	3.60281e-09	1.14648e-06	PREDICTED: LAG1 longevity assurance homolog 3-like [Fragaria vesca subsp. vesca]
CL650.Contig2	1806	74.3333	226.667	1.56255	Up	6.61515e-08	1.58271e-05	SnRK2 calcium sensor [Nicotiana plumbaginifolia]
CL650.Contig6	3767	86	274.333	1.55994	Up	1.14262e-09	4.09764e-07	X intrinsic protein [Nicotiana tabacum] >gi|309385611|gb|ADO66673.1| X intrinsic protein [Nicotiana tomentosiformis]
CL650.Contig11	3056	58.3333	182.333	1.5584	Up	2.33065e-06	0.000343347	X intrinsic protein [Nicotiana tabacum] >gi|309385611|gb|ADO66673.1| X intrinsic protein [Nicotiana tomentosiformis]
Unigene29463	665	85.6667	263	1.55231	Up	6.66939e-13	4.71008e-10	N/A
CL8277.Contig5	654	58	176	1.55193	Up	1.83816e-07	3.90474e-05	unknown [Lotus japonicus]
Unigene68769	665	38.3333	119	1.55045	Up	6.77878e-06	0.000836408	N/A
Unigene11055	724	25	78	1.55007	Up	5.68583e-07	0.000102984	N/A
CL4142.Contig2	929	46.6667	145.333	1.54831	Up	2.20782e-09	7.39086e-07	N/A
CL25.Contig10	4106	86.3333	272.667	1.54774	Up	1.09681e-13	9.05675e-11	chloride channel clc, putative [Ricinus communis] >gi|223549430|gb|EEF50918.1| chloride channel clc, putative [Ricinus communis]
Unigene13776	2805	49.6667	150.333	1.54648	Up	1.91053e-08	5.15295e-06	PREDICTED: DNA-binding protein HEXBP-like isoform 2 [Solanum lycopersicum]
Unigene11594	435	18.3333	58.3333	1.5461	Up	5.72906e-06	0.000729816	N/A
CL13147.Contig3	786	26	84.3333	1.54485	Up	7.36252e-07	0.000127113	N/A
CL7761.Contig2	723	246	787	1.54227	Up	4.72739e-09	1.45545e-06	PREDICTED: transcription factor bHLH135 [Vitis vinifera] >gi|147833933|emb|CAN68305.1| hypothetical protein VITISV_041983 [Vitis vinifera] >gi|296086398|emb|CBI31987.3| unnamed protein product [Vitis vinifera]
CL601.Contig14	7237	24.3333	74	1.54002	Up	1.55142e-06	0.00024169	hypothetical protein VITISV_010143 [Vitis vinifera]
CL14656.Contig1	1306	27.6667	84.6667	1.53204	Up	1.60009e-06	0.000247735	N/A
CL2426.Contig2	362	18.3333	59.3333	1.53098	Up	3.69316e-06	0.000506964	MYB transcription factor MYB64 [Glycine max]
Unigene32390	1598	33.6667	105.667	1.52394	Up	1.85966e-08	5.04108e-06	PREDICTED: EIN3-binding F-box protein 1-like [Vitis vinifera]
CL14152.Contig2	879	59.3333	183	1.52266	Up	4.69723e-11	2.39349e-08	hypothetical protein PRUPE_ppa026708mg [Prunus persica]
Unigene3920	217	35.6667	105.333	1.52169	Up	9.50125e-08	2.19181e-05	Expansin [Brassica napus]
CL24.Contig39	1992	39.3333	114.667	1.5203	Up	3.63831e-06	0.000500823	PREDICTED: DNA-binding protein HEXBP-like isoform 2 [Solanum lycopersicum]
Unigene9727	963	103	319.667	1.51702	Up	4.20143e-12	2.61201e-09	N/A
CL1725.Contig2	1488	221	685.333	1.51653	Up	4.41481e-12	2.71657e-09	PREDICTED: uncharacterized protein LOC100260963 [Vitis vinifera] >gi|147857682|emb|CAN82883.1| hypothetical protein VITISV_008557 [Vitis vinifera]
CL2925.Contig1	957	328.333	1006.67	1.50978	Up	3.70304e-06	0.000507626	hypothetical protein PRUPE_ppa012501mg [Prunus persica]
CL6757.Contig6	1405	44.6667	140.333	1.50505	Up	2.62112e-07	5.30213e-05	PREDICTED: uncharacterized protein LOC100783278 [Glycine max]
CL2925.Contig2	487	39.6667	118.333	1.50117	Up	1.68547e-06	0.00025847	PREDICTED: universal stress protein MJ0577-like isoform 2 [Cucumis sativus] >gi|449490839|ref|XP_004158722.1| PREDICTED: universal stress protein MJ0577-like isoform 2 [Cucumis sativus]
CL1197.Contig20	2016	28.3333	85.3333	1.50005	Up	4.6881e-07	8.75723e-05	hydrolase, hydrolyzing O-glycosyl compounds, putative [Ricinus communis] >gi|223535024|gb|EEF36707.1| hydrolase, hydrolyzing O-glycosyl compounds, putative [Ricinus communis]
Unigene34287	1332	234.333	714.667	1.49705	Up	1.56937e-17	2.38395e-14	putative phosphate-induced protein [Capsicum chinense]
Unigene19900	726	211.333	618.333	1.49592	Up	2.43269e-12	1.57313e-09	expansin 10 [Cucumis sativus]
CL7243.Contig4	416	37	108	1.49222	Up	3.62035e-07	6.99813e-05	PREDICTED: expansin-A4-like [Glycine max]
CL6757.Contig4	1661	70.6667	219.667	1.49201	Up	1.58782e-07	3.45034e-05	hypothetical protein PRUPE_ppa003940mg [Prunus persica]
CL13348.Contig1	808	145	437.667	1.48874	Up	3.87363e-15	3.87409e-12	RecName: Full=Hemoglobin-2; AltName: Full=Hemoglobin II >gi|18015|emb|CAA37898.1| hemoglobin [Casuarina glauca]
CL7243.Contig5	335	44.6667	131.333	1.48668	Up	1.04013e-08	3.00682e-06	PREDICTED: expansin-A4-like [Glycine max]
CL8492.Contig1	486	112.667	338.333	1.48406	Up	2.5726e-06	0.000370185	hypothetical protein [Solanum tuberosum]
Unigene69566	699	116.667	354	1.47683	Up	4.39582e-06	0.000584949	hypothetical protein ZEAMMB73_817356, partial [Zea mays]
CL1295.Contig1	789	63.6667	188.333	1.47288	Up	6.67866e-07	0.000117529	predicted protein [Populus trichocarpa] >gi|222837629|gb|EEE75994.1| predicted protein [Populus trichocarpa]
CL6114.Contig24	2805	50.6667	154	1.47211	Up	5.66745e-10	2.2477e-07	MYB transcription factor, partial [Catharanthus roseus]
CL1197.Contig16	2045	32	94.6667	1.47151	Up	2.44307e-07	4.98581e-05	hydrolase, hydrolyzing O-glycosyl compounds, putative [Ricinus communis] >gi|223535024|gb|EEF36707.1| hydrolase, hydrolyzing O-glycosyl compounds, putative [Ricinus communis]
Unigene1130	1119	34.3333	102	1.46529	Up	1.09879e-07	2.48841e-05	unknown [Picea sitchensis]
Unigene1647	816	47	144.333	1.46402	Up	2.97232e-09	9.6687e-07	conserved hypothetical protein [Ricinus communis] >gi|223526830|gb|EEF29048.1| conserved hypothetical protein [Ricinus communis]
CL3798.Contig3	1932	87	265.667	1.46396	Up	7.20021e-06	0.000876982	reverse transcriptase like protein [Arabidopsis thaliana] >gi|7268307|emb|CAB78601.1| reverse transcriptase like protein [Arabidopsis thaliana]
CL1733.Contig1	1826	36.3333	108.667	1.46352	Up	4.47931e-08	1.12696e-05	PREDICTED: uncharacterized protein At5g41620-like [Solanum lycopersicum]
Unigene48339	1104	550.333	1584	1.45368	Up	1.14633e-06	0.000187202	aquaporin, MIP family, TIP subfamily [Populus trichocarpa] >gi|222865348|gb|EEF02479.1| aquaporin, MIP family, TIP subfamily [Populus trichocarpa]
CL3893.Contig2	1731	83.3333	243	1.44486	Up	1.39001e-11	7.66501e-09	PREDICTED: secologanin synthase-like [Solanum lycopersicum]
CL5224.Contig3	3516	119.333	345	1.44375	Up	4.29115e-13	3.21375e-10	PREDICTED: ethylene receptor 2-like [Vitis vinifera]
Unigene20030	364	118	345.667	1.4431	Up	6.51121e-06	0.000812736	N/A
CL4296.Contig2	1179	303.333	893.667	1.43898	Up	2.46212e-17	3.60407e-14	PREDICTED: auxin-induced protein 15A [Vitis vinifera] >gi|147856535|emb|CAN82489.1| hypothetical protein VITISV_036184 [Vitis vinifera]
CL323.Contig3	1901	297	862.333	1.43561	Up	3.19585e-10	1.35064e-07	PREDICTED: siroheme synthase-like [Solanum lycopersicum]
CL5664.Contig4	1917	35	101.667	1.43329	Up	1.87305e-07	3.96838e-05	conserved hypothetical protein [Ricinus communis] >gi|223531166|gb|EEF33013.1| conserved hypothetical protein [Ricinus communis]
Unigene60223	359	25.6667	74.6667	1.43291	Up	3.19991e-06	0.000448821	N/A
CL9801.Contig3	2044	58.6667	163.333	1.43238	Up	5.45585e-09	1.65131e-06	PREDICTED: galactoside 2-alpha-L-fucosyltransferase-like [Vitis vinifera]
Unigene29836	2607	205.333	594.667	1.42674	Up	4.71302e-09	1.45381e-06	PREDICTED: F-box/kelch-repeat protein At1g23390-like [Solanum lycopersicum]
CL25.Contig38	3985	90	258	1.41219	Up	1.36599e-11	7.57771e-09	CLC-Nt2 protein [Nicotiana tabacum]
Unigene14554	2002	33.3333	94.3333	1.4105	Up	6.98874e-07	0.000121656	PREDICTED: uncharacterized protein LOC101262390 [Solanum lycopersicum]
Unigene58432	1847	155.667	446.333	1.40727	Up	8.69262e-07	0.000147957	PREDICTED: F-box/kelch-repeat protein At1g23390-like [Solanum lycopersicum]
CL3315.Contig2	246	59.3333	173.333	1.40599	Up	2.0142e-07	4.20654e-05	PREDICTED: homeobox-leucine zipper protein HAT4-like isoform 1 [Vitis vinifera] >gi|296085703|emb|CBI29502.3| unnamed protein product [Vitis vinifera]
CL561.Contig2	2562	181.333	514.333	1.4055	Up	3.85283e-08	9.76974e-06	hydrolase, hydrolyzing O-glycosyl compounds, putative [Ricinus communis] >gi|223548534|gb|EEF50025.1| hydrolase, hydrolyzing O-glycosyl compounds, putative [Ricinus communis]
CL4553.Contig9	2980	25.6667	72	1.40356	Up	8.25166e-06	0.000978545	PREDICTED: protein STRUBBELIG-RECEPTOR FAMILY 3-like [Solanum lycopersicum]
CL2985.Contig4	2800	536.667	1542	1.40251	Up	5.25757e-07	9.64201e-05	PREDICTED: protein PHLOEM PROTEIN 2-LIKE A10-like [Solanum lycopersicum]
Unigene34442	468	328.667	912	1.39954	Up	1.08489e-15	1.1724e-12	N/A
CL847.Contig1	3660	45.3333	127	1.39719	Up	2.21675e-06	0.00032837	PREDICTED: uncharacterized protein LOC101265576 [Solanum lycopersicum]
CL8510.Contig9	1516	65	180.667	1.39506	Up	1.96847e-09	6.65886e-07	unnamed protein product [Vitis vinifera]
Unigene43797	1734	170.667	482.667	1.39486	Up	3.35837e-10	1.4156e-07	PREDICTED: F-box/kelch-repeat protein At1g23390-like [Solanum lycopersicum]
CL9976.Contig1	1310	186.667	524.333	1.39457	Up	3.31662e-14	2.8867e-11	PREDICTED: uncharacterized protein LOC101258255 isoform 1 [Solanum lycopersicum] >gi|460385124|ref|XP_004238255.1| PREDICTED: uncharacterized protein LOC101258255 isoform 2 [Solanum lycopersicum]
CL10966.Contig2	1371	516.333	1458.33	1.3928	Up	2.37654e-17	3.51072e-14	PREDICTED: F-box/kelch-repeat protein At2g44130-like isoform 1 [Solanum lycopersicum]
CL12776.Contig4	1946	46.3333	129.333	1.39168	Up	4.98005e-08	1.23557e-05	hypothetical protein VITISV_026753 [Vitis vinifera]
CL6385.Contig6	294	40	112.333	1.38636	Up	1.65476e-07	3.57168e-05	PREDICTED: 6-phosphogluconate dehydrogenase, decarboxylating 2, chloroplastic-like [Solanum lycopersicum]
CL8277.Contig6	1815	107.667	290.333	1.38496	Up	4.88648e-07	9.05427e-05	PREDICTED: homeobox-leucine zipper protein HAT5-like [Vitis vinifera] >gi|296086435|emb|CBI32024.3| unnamed protein product [Vitis vinifera]
CL11189.Contig1	1367	128.333	360	1.37934	Up	1.11971e-12	7.60736e-10	PREDICTED: F-box protein At1g78100-like isoform 1 [Solanum lycopersicum] >gi|460384393|ref|XP_004237896.1| PREDICTED: F-box protein At1g78100-like isoform 2 [Solanum lycopersicum]
CL11432.Contig2	2060	48.6667	137.333	1.37724	Up	1.8983e-08	5.12856e-06	PREDICTED: uncharacterized protein LOC101260987 [Solanum lycopersicum]
CL2406.Contig1	2347	76.3333	205.333	1.37436	Up	7.67741e-08	1.79682e-05	PREDICTED: putative ripening-related protein 2-like [Fragaria vesca subsp. vesca]
CL6292.Contig2	1160	569.667	1574.33	1.37332	Up	7.53674e-17	1.0113e-13	PREDICTED: ferredoxin-3, chloroplastic-like isoform 1 [Vitis vinifera]
Unigene28157	1018	289	800	1.37323	Up	2.94806e-15	3.04291e-12	transcription factor style2.1 [Solanum lycopersicum] >gi|162280539|gb|ABX82930.1| transcription factor style2.1 [Solanum lycopersicum] >gi|162280541|gb|ABX82931.1| transcription factor style2.1 [Solanum pennellii] >gi|162280543|gb|ABX82932.1| transcription factor style2.1 [Solanum lycopersicum] >gi|162280545|gb|ABX82933.1| transcription factor style2.1 [Solanum pennellii]
CL601.Contig33	6455	30.3333	84.6667	1.37019	Up	2.34499e-06	0.000344515	hypothetical protein VITISV_010143 [Vitis vinifera]
CL1197.Contig17	1984	35.3333	95.6667	1.36865	Up	1.64745e-06	0.000254335	hydrolase, hydrolyzing O-glycosyl compounds, putative [Ricinus communis] >gi|223535024|gb|EEF36707.1| hydrolase, hydrolyzing O-glycosyl compounds, putative [Ricinus communis]
Unigene28158	1109	92.3333	255	1.36811	Up	7.23097e-11	3.52825e-08	transcription factor style2.1 [Solanum lycopersicum] >gi|162280539|gb|ABX82930.1| transcription factor style2.1 [Solanum lycopersicum] >gi|162280541|gb|ABX82931.1| transcription factor style2.1 [Solanum pennellii] >gi|162280543|gb|ABX82932.1| transcription factor style2.1 [Solanum lycopersicum] >gi|162280545|gb|ABX82933.1| transcription factor style2.1 [Solanum pennellii]
CL11897.Contig3	208	63.6667	173	1.36656	Up	1.56106e-07	3.40597e-05	PREDICTED: probable xyloglucan endotransglucosylase/hydrolase protein 6-like [Glycine max]
CL5385.Contig2	2025	42.6667	116.333	1.36132	Up	2.50062e-07	5.08394e-05	N/A
Unigene39741	554	44.6667	123	1.361	Up	1.11067e-07	2.51178e-05	N/A
Unigene11219	2082	146.333	400.667	1.35858	Up	1.35555e-12	9.17099e-10	Protein AFR, putative [Ricinus communis] >gi|223545982|gb|EEF47485.1| Protein AFR, putative [Ricinus communis]
CL6114.Contig25	2599	35.6667	100.333	1.35842	Up	4.24816e-07	8.09508e-05	MYB transcription factor, partial [Catharanthus roseus]
CL6757.Contig5	1407	38.3333	108	1.35611	Up	2.30366e-07	4.74339e-05	hypothetical protein PRUPE_ppa003940mg [Prunus persica]
CL9557.Contig1	3457	74	201	1.35409	Up	4.3229e-07	8.1987e-05	hypothetical protein [Beta vulgaris subsp. vulgaris]
CL1725.Contig1	1467	275.333	764	1.35362	Up	2.64646e-08	6.91501e-06	PREDICTED: uncharacterized protein LOC100260963 [Vitis vinifera] >gi|147857682|emb|CAN82883.1| hypothetical protein VITISV_008557 [Vitis vinifera]
Unigene38155	1163	60.3333	167.667	1.35356	Up	6.12709e-06	0.000771594	N/A
CL3261.Contig4	2725	57.3333	157.333	1.34886	Up	5.64169e-06	0.000720396	predicted protein [Populus trichocarpa] >gi|222846313|gb|EEE83860.1| predicted protein [Populus trichocarpa]
Unigene6827	2924	154	426	1.34614	Up	2.13061e-07	4.40962e-05	RecName: Full=CASP-like protein XL3
CL1197.Contig5	2229	35.3333	93.6667	1.34028	Up	3.12276e-06	0.000439147	unnamed protein product [Vitis vinifera]
Unigene46807	1274	76	206.667	1.34013	Up	1.50053e-08	4.18743e-06	predicted protein [Populus trichocarpa] >gi|222868856|gb|EEF05987.1| predicted protein [Populus trichocarpa]
CL6385.Contig5	2043	1039.33	2806.67	1.33532	Up	5.71084e-17	7.85944e-14	PREDICTED: 6-phosphogluconate dehydrogenase, decarboxylating 2, chloroplastic-like [Solanum lycopersicum]
CL601.Contig20	2786	36	98	1.33423	Up	1.15566e-06	0.000188535	unnamed protein product [Vitis vinifera]
CL5482.Contig3	2906	3313.33	9126.33	1.33251	Up	2.51346e-06	0.000362648	PREDICTED: transcription factor bHLH130-like [Solanum lycopersicum]
CL1197.Contig14	2150	33.3333	88.6667	1.32976	Up	4.50779e-06	0.0005968	unnamed protein product [Vitis vinifera]
Unigene8719	1351	187.667	496	1.3293	Up	1.49754e-07	3.28518e-05	N/A
CL9976.Contig3	1341	181.333	493.333	1.32826	Up	2.98292e-13	2.32032e-10	PREDICTED: uncharacterized protein LOC101258255 isoform 1 [Solanum lycopersicum] >gi|460385124|ref|XP_004238255.1| PREDICTED: uncharacterized protein LOC101258255 isoform 2 [Solanum lycopersicum]
Unigene25738	960	36	95.6667	1.3277	Up	2.40574e-06	0.000350707	PREDICTED: uncharacterized protein LOC100244711 [Vitis vinifera] >gi|296084462|emb|CBI25021.3| unnamed protein product [Vitis vinifera]
CL3730.Contig1	2251	2377.67	6447.33	1.32606	Up	5.77069e-13	4.16677e-10	pectase lyase [Prunus persica]
CL6114.Contig17	2710	57.6667	159	1.32523	Up	4.61502e-06	0.000608604	putative At5g37260 [Solanum ochranthum]
CL446.Contig13	3844	33	88	1.32212	Up	4.34301e-06	0.00057995	PREDICTED: uncharacterized protein LOC100247382 [Vitis vinifera]
CL6114.Contig8	2228	81	218	1.32105	Up	3.14728e-09	1.01557e-06	MYB transcription factor, partial [Catharanthus roseus]
CL9866.Contig2	1484	370	975	1.31774	Up	3.45112e-08	8.86278e-06	GDSL-lipase protein [Capsicum annuum]
CL4540.Contig2	963	175	466	1.31248	Up	1.09741e-07	2.48841e-05	conserved hypothetical protein [Ricinus communis] >gi|223545950|gb|EEF47453.1| conserved hypothetical protein [Ricinus communis]
CL5984.Contig4	1717	82.6667	219.667	1.30847	Up	1.37791e-09	4.85492e-07	PREDICTED: metal-nicotianamine transporter YSL1 [Vitis vinifera]
Unigene15203	1130	1110.33	3018.33	1.30731	Up	4.79574e-07	8.90663e-05	N/A
CL14393.Contig2	1492	61	165.333	1.30664	Up	6.1618e-06	0.000774525	hypothetical protein VITISV_012221 [Vitis vinifera]
CL6181.Contig4	4474	486.333	1299	1.30365	Up	1.79337e-15	1.88737e-12	auxin efflux facilitator SlPIN4 [Solanum lycopersicum] >gi|312983228|gb|ADR30410.1| auxin efflux facilitator SlPIN4 [Solanum lycopersicum]
Unigene23842	1438	34.3333	90.6667	1.30324	Up	4.34731e-06	0.00057995	PREDICTED: uncharacterized protein LOC101261248 [Solanum lycopersicum]
CL601.Contig40	6506	33.6667	87.6667	1.30215	Up	7.44076e-06	0.000896076	hypothetical protein VITISV_010143 [Vitis vinifera]
Unigene47446	749	819	2121	1.2993	Up	2.4117e-15	2.50535e-12	antimicrobial peptide snakin [Capsicum annuum] >gi|221158268|gb|ACM07330.1| snakin [Capsicum annuum]
CL13237.Contig1	1760	255	660.333	1.29569	Up	3.71654e-09	1.18034e-06	HSPRO [Nicotiana attenuata]
CL8510.Contig8	3885	123.333	318.333	1.29218	Up	1.56548e-10	7.12067e-08	DNA binding protein, putative [Ricinus communis] >gi|223529327|gb|EEF31295.1| DNA binding protein, putative [Ricinus communis]
CL6624.Contig2	1842	313.667	833.333	1.28908	Up	2.60838e-14	2.29507e-11	hypothetical protein VITISV_036981 [Vitis vinifera]
CL1197.Contig12	2242	33.6667	88	1.28784	Up	6.58396e-06	0.000818643	unnamed protein product [Vitis vinifera]
CL10482.Contig8	2557	245.333	637.333	1.28243	Up	7.41341e-06	0.000894158	hypothetical protein PRUPE_ppa024761mg [Prunus persica]
Unigene64546	4321	215	565.333	1.27711	Up	6.23754e-13	4.46383e-10	PREDICTED: ABC transporter B family member 15-like [Solanum lycopersicum]
CL505.Contig8	207	76.3333	201	1.274	Up	1.34924e-06	0.000215315	PREDICTED: sigma factor sigB regulation protein rsbQ-like [Glycine max]
CL4344.Contig2	1620	50	129.333	1.26938	Up	3.59401e-07	6.95558e-05	PREDICTED: uncharacterized protein LOC101246260 [Solanum lycopersicum]
CL24.Contig34	3168	72.3333	183.333	1.26828	Up	3.56265e-08	9.10562e-06	PREDICTED: DNA-binding protein HEXBP-like isoform 2 [Solanum lycopersicum]
CL2342.Contig6	835	262.333	683.333	1.26316	Up	5.2658e-13	3.83662e-10	PREDICTED: transcription factor bHLH63-like [Cucumis sativus]
CL11176.Contig1	1791	101.333	263.667	1.26079	Up	1.99886e-07	4.17992e-05	PREDICTED: uncharacterized protein LOC100256408 [Vitis vinifera]
Unigene6917	1484	196.667	493.667	1.25989	Up	7.96122e-11	3.8114e-08	N/A
Unigene33432	1866	512	1324.33	1.25872	Up	1.30297e-14	1.19207e-11	PREDICTED: uncharacterized protein LOC101245191 [Solanum lycopersicum]
CL11097.Contig6	2463	44	112.667	1.25816	Up	5.29856e-06	0.000685782	PREDICTED: peptidyl-prolyl cis-trans isomerase CYP40 [Vitis vinifera] >gi|297741330|emb|CBI32461.3| unnamed protein product [Vitis vinifera]
Unigene10481	1187	188	493.667	1.25747	Up	3.41863e-06	0.000475768	hypothetical protein ZEAMMB73_817356, partial [Zea mays]
Unigene48650	640	350.333	904.333	1.25691	Up	9.18906e-14	7.66639e-11	PREDICTED: uncharacterized protein LOC101297222 [Fragaria vesca subsp. vesca]
Unigene41782	3184	102.333	261	1.25516	Up	1.34677e-09	4.75559e-07	acid phosphatase, putative [Ricinus communis] >gi|223543467|gb|EEF44998.1| acid phosphatase, putative [Ricinus communis]
Unigene14468	1423	41.6667	106	1.25457	Up	2.73712e-06	0.000390717	N/A
Unigene28548	1061	40.6667	103.333	1.25196	Up	3.46215e-06	0.000480994	unnamed protein product [Vitis vinifera]
CL11805.Contig4	2213	197.333	501	1.24916	Up	7.23933e-07	0.000125206	G-box binding protein 1 [Catharanthus roseus]
CL601.Contig16	6610	34.6667	90	1.24866	Up	6.22819e-06	0.000781038	hypothetical protein VITISV_010143 [Vitis vinifera]
Unigene27934	5387	235.667	610.667	1.24849	Up	6.76867e-08	1.61697e-05	PREDICTED: ABC transporter B family member 15-like [Solanum lycopersicum]
CL7688.Contig10	1820	127.667	326.333	1.24847	Up	1.85634e-10	8.27995e-08	PREDICTED: uncharacterized protein LOC101259571 [Solanum lycopersicum]
CL6181.Contig2	3700	600.333	1538.33	1.24649	Up	1.35778e-14	1.23519e-11	auxin efflux facilitator SlPIN4 [Solanum lycopersicum] >gi|312983228|gb|ADR30410.1| auxin efflux facilitator SlPIN4 [Solanum lycopersicum]
Unigene65137	1831	268	669.667	1.24548	Up	1.98542e-09	6.68809e-07	Protein AFR, putative [Ricinus communis] >gi|223545982|gb|EEF47485.1| Protein AFR, putative [Ricinus communis]
CL650.Contig13	1690	68	168	1.24493	Up	1.59917e-07	3.46097e-05	SnRK2 calcium sensor [Nicotiana plumbaginifolia]
CL5540.Contig1	845	65	167	1.24386	Up	6.60037e-07	0.000116533	N/A
Unigene38294	901	48.6667	123.333	1.24286	Up	9.32792e-07	0.000156619	predicted protein [Populus trichocarpa] >gi|118481826|gb|ABK92850.1| unknown [Populus trichocarpa] >gi|222848393|gb|EEE85940.1| predicted protein [Populus trichocarpa]
CL2406.Contig3	1762	63	156	1.24249	Up	6.70138e-06	0.000831958	PREDICTED: putative ripening-related protein 2-like [Fragaria vesca subsp. vesca]
CL4698.Contig1	1518	38	96	1.2416	Up	6.73237e-06	0.000833593	trehalose-6-phosphate synthase, putative [Ricinus communis] >gi|223527056|gb|EEF29241.1| trehalose-6-phosphate synthase, putative [Ricinus communis]
Unigene72607	3973	236	608.667	1.23997	Up	4.86027e-12	2.93107e-09	PREDICTED: ABC transporter B family member 15-like [Solanum lycopersicum]
Unigene6836	1330	40.6667	101	1.23793	Up	7.06875e-06	0.000863584	N/A
CL5984.Contig1	1276	84.6667	216	1.2367	Up	6.52373e-09	1.93097e-06	predicted protein [Arabidopsis lyrata subsp. lyrata] >gi|297310084|gb|EFH40508.1| predicted protein [Arabidopsis lyrata subsp. lyrata]
CL11221.Contig15	1148	43.6667	108.333	1.23584	Up	4.16528e-06	0.000561247	hypothetical protein VITISV_038394 [Vitis vinifera]
CL5379.Contig1	1577	88	219.667	1.23345	Up	1.91913e-06	0.000289883	conserved hypothetical protein [Ricinus communis] >gi|223529289|gb|EEF31259.1| conserved hypothetical protein [Ricinus communis]
CL5482.Contig2	389	54.6667	140.667	1.22977	Up	1.97329e-07	4.14855e-05	predicted protein [Populus trichocarpa] >gi|222850431|gb|EEE87978.1| predicted protein [Populus trichocarpa]
CL10482.Contig6	2634	193.667	487.333	1.22376	Up	2.54408e-06	0.000366737	hypothetical protein PRUPE_ppa024761mg [Prunus persica]
CL8510.Contig7	3805	120	298.333	1.21997	Up	1.22486e-09	4.36341e-07	DNA binding protein, putative [Ricinus communis] >gi|223529327|gb|EEF31295.1| DNA binding protein, putative [Ricinus communis]
Unigene15169	620	89	217	1.21934	Up	1.22423e-07	2.74165e-05	ELF4 protein [Manihot esculenta]
CL3250.Contig5	1551	59.6667	149.333	1.21833	Up	2.737e-07	5.50659e-05	PREDICTED: uncharacterized protein LOC101267414 isoform 1 [Solanum lycopersicum]
Unigene39078	1644	476.333	1196	1.21786	Up	1.90244e-11	1.04194e-08	PREDICTED: uncharacterized protein LOC100250572 [Vitis vinifera]
CL2406.Contig5	2897	92	223	1.21673	Up	3.25856e-08	8.4085e-06	PREDICTED: putative ripening-related protein 2-like [Fragaria vesca subsp. vesca]
CL2684.Contig7	3798	61	149	1.21561	Up	5.70034e-07	0.000103131	gag-pol polyprotein [Eustoma exaltatum subsp. russellianum]
CL4540.Contig1	800	114.667	284	1.21438	Up	1.04603e-06	0.00017275	PREDICTED: uncharacterized protein LOC101248296 [Solanum lycopersicum]
CL3250.Contig3	1426	59	149	1.21317	Up	2.0884e-07	4.3446e-05	PREDICTED: uncharacterized protein LOC101267414 isoform 1 [Solanum lycopersicum]
CL1462.Contig11	1755	52.3333	128	1.2087	Up	1.68351e-06	0.000258414	PREDICTED: bis(5&apos;-adenosyl)-triphosphatase-like [Solanum lycopersicum]
CL6385.Contig4	1975	859.333	2127	1.20836	Up	6.56904e-13	4.65965e-10	PREDICTED: 6-phosphogluconate dehydrogenase, decarboxylating 2, chloroplastic-like [Solanum lycopersicum]
CL472.Contig4	7273	300.333	756	1.20812	Up	4.57228e-08	1.14677e-05	PREDICTED: ABC transporter B family member 15-like [Solanum lycopersicum]
CL6181.Contig5	3799	488	1225	1.20771	Up	7.99141e-10	3.00647e-07	auxin efflux facilitator SlPIN4 [Solanum lycopersicum] >gi|312983228|gb|ADR30410.1| auxin efflux facilitator SlPIN4 [Solanum lycopersicum]
CL3261.Contig1	2976	51.3333	125.667	1.20655	Up	1.90982e-06	0.000288749	predicted protein [Populus trichocarpa] >gi|222846313|gb|EEE83860.1| predicted protein [Populus trichocarpa]
CL459.Contig45	3899	124.667	304	1.20504	Up	2.3879e-09	7.97712e-07	acid phosphatase, putative [Ricinus communis] >gi|223543467|gb|EEF44998.1| acid phosphatase, putative [Ricinus communis]
CL6181.Contig7	4070	644.333	1598.67	1.20324	Up	9.61726e-14	7.98227e-11	auxin efflux facilitator SlPIN4 [Solanum lycopersicum] >gi|312983228|gb|ADR30410.1| auxin efflux facilitator SlPIN4 [Solanum lycopersicum]
CL1758.Contig3	1372	266	658.333	1.20107	Up	1.10006e-09	3.96267e-07	unknown [Populus trichocarpa x Populus deltoides]
CL6114.Contig1	3021	100.333	253.667	1.19923	Up	6.42265e-06	0.000804175	MYB transcription factor, partial [Catharanthus roseus]
CL10482.Contig5	2460	184.333	452	1.19872	Up	8.31661e-06	0.000983933	hypothetical protein PRUPE_ppa024761mg [Prunus persica]
CL2482.Contig4	2073	283.333	688	1.19066	Up	5.1824e-07	9.55859e-05	neutral/alkaline invertase [Coffea arabica]
CL8510.Contig6	3016	112	268	1.19062	Up	1.26949e-08	3.57988e-06	DNA binding protein, putative [Ricinus communis] >gi|223529327|gb|EEF31295.1| DNA binding protein, putative [Ricinus communis]
Unigene37882	1131	49	122	1.18552	Up	1.52018e-06	0.000238111	hypothetical protein MTR_118s0027 [Medicago truncatula] >gi|355504036|gb|AES85239.1| hypothetical protein MTR_118s0027 [Medicago truncatula]
CL6181.Contig1	3119	527	1296	1.18296	Up	3.44453e-13	2.64112e-10	auxin efflux facilitator SlPIN4 [Solanum lycopersicum] >gi|312983228|gb|ADR30410.1| auxin efflux facilitator SlPIN4 [Solanum lycopersicum]
Unigene5950	1794	122.667	299.667	1.18293	Up	9.37395e-07	0.000157136	C1C-Nt1 [Nicotiana tabacum]
CL459.Contig41	3556	105	252.333	1.18246	Up	1.68735e-08	4.63644e-06	acid phosphatase, putative [Ricinus communis] >gi|223543467|gb|EEF44998.1| acid phosphatase, putative [Ricinus communis]
CL9684.Contig2	1817	271	654.333	1.18088	Up	6.77841e-08	1.61697e-05	predicted protein [Populus trichocarpa] >gi|222868848|gb|EEF05979.1| predicted protein [Populus trichocarpa]
CL1758.Contig2	1501	209	509	1.18075	Up	6.58526e-11	3.23278e-08	unknown [Populus trichocarpa x Populus deltoides]
CL2472.Contig3	2140	179.667	433.667	1.17959	Up	2.86665e-10	1.23418e-07	chloride channel clc, putative [Ricinus communis] >gi|223532782|gb|EEF34561.1| chloride channel clc, putative [Ricinus communis]
Unigene1468	1293	56.3333	135.333	1.17928	Up	1.76931e-06	0.000270296	ATP-dependent Clp protease ATP-binding subunit [Arachis hypogaea]
Unigene7399	771	78.3333	191.667	1.17922	Up	7.30162e-08	1.7239e-05	predicted protein [Populus trichocarpa] >gi|222857074|gb|EEE94621.1| predicted protein [Populus trichocarpa]
CL12585.Contig2	1035	139.333	338.667	1.17684	Up	1.59977e-06	0.000247735	PREDICTED: LOB domain-containing protein 37-like [Solanum lycopersicum]
CL107.Contig2	1810	389	944.667	1.17499	Up	2.66133e-12	1.7141e-09	PREDICTED: E3 ubiquitin-protein ligase RHA1B-like isoform 2 [Solanum lycopersicum] >gi|460396055|ref|XP_004243595.1| PREDICTED: E3 ubiquitin-protein ligase RHA1B-like isoform 3 [Solanum lycopersicum]
CL8510.Contig3	2670	58.3333	141.667	1.17359	Up	9.28269e-07	0.000156088	DNA binding protein, putative [Ricinus communis] >gi|223529327|gb|EEF31295.1| DNA binding protein, putative [Ricinus communis]
Unigene23926	3032	434.333	1045	1.17177	Up	2.91985e-09	9.51722e-07	chloride channel Stclc1 [Solanum tuberosum]
CL5540.Contig4	758	47.3333	116	1.17095	Up	3.2618e-06	0.000457103	N/A
CL5543.Contig3	3965	1172.67	2875.67	1.17062	Up	6.87508e-07	0.000120438	PREDICTED: uncharacterized protein LOC100266999 [Vitis vinifera]
CL24.Contig32	3981	91.6667	214.667	1.16808	Up	1.37747e-07	3.05509e-05	PREDICTED: DNA-binding protein HEXBP-like isoform 2 [Solanum lycopersicum]
CL12776.Contig6	4804	77.3333	183.667	1.16479	Up	5.7542e-07	0.000103988	gag-pol polyprotein [Eustoma exaltatum subsp. russellianum]
CL4296.Contig1	1157	172	410	1.1613	Up	7.46286e-10	2.84081e-07	PREDICTED: auxin-induced protein 15A [Vitis vinifera] >gi|147856535|emb|CAN82489.1| hypothetical protein VITISV_036184 [Vitis vinifera]
CL893.Contig23	1980	60.3333	145.333	1.15924	Up	9.6047e-07	0.000160429	F-box-containing protein 1 [Malus x domestica]
CL10162.Contig3	921	607.333	1465.67	1.15721	Up	6.9704e-13	4.87986e-10	PREDICTED: CYSTM1 family protein A-like [Fragaria vesca subsp. vesca]
Unigene42938	710	177.333	423.333	1.15517	Up	2.03406e-06	0.000304849	conserved hypothetical protein [Ricinus communis] >gi|223533910|gb|EEF35635.1| conserved hypothetical protein [Ricinus communis]
CL11544.Contig2	2198	264.333	630	1.15243	Up	1.24253e-10	5.73269e-08	PREDICTED: uncharacterized protein LOC101254582 [Solanum lycopersicum]
CL1659.Contig2	1487	213.333	495.667	1.15234	Up	5.23487e-09	1.58741e-06	PREDICTED: protein notum homolog [Solanum lycopersicum]
CL323.Contig2	1961	1072.67	2548	1.1494	Up	4.55913e-13	3.39864e-10	PREDICTED: siroheme synthase-like [Solanum lycopersicum]
Unigene46370	3988	280.667	669	1.14872	Up	4.09391e-11	2.13333e-08	PREDICTED: uncharacterized protein LOC100248159 [Vitis vinifera]
CL25.Contig25	3806	110.667	265.333	1.14837	Up	1.2165e-08	3.45466e-06	chloride channel clc, putative [Ricinus communis] >gi|223549430|gb|EEF50918.1| chloride channel clc, putative [Ricinus communis]
CL2342.Contig3	751	237	577.667	1.14832	Up	5.86467e-10	2.3202e-07	N/A
CL6364.Contig1	2188	711.333	1694.67	1.14565	Up	4.28453e-10	1.75545e-07	PREDICTED: BES1/BZR1 homolog protein 4-like isoform 1 [Solanum lycopersicum] >gi|460376579|ref|XP_004234075.1| PREDICTED: BES1/BZR1 homolog protein 4-like isoform 2 [Solanum lycopersicum]
CL1725.Contig20	1517	61.6667	146.333	1.14555	Up	1.37153e-06	0.00021844	PREDICTED: uncharacterized protein LOC100260963 [Vitis vinifera] >gi|147857682|emb|CAN82883.1| hypothetical protein VITISV_008557 [Vitis vinifera]
Unigene25240	2423	228.333	542	1.14415	Up	2.51178e-07	5.10019e-05	PREDICTED: uncharacterized protein LOC101254582 [Solanum lycopersicum]
CL4204.Contig1	851	431	1040.67	1.14354	Up	3.1319e-09	1.01264e-06	PREDICTED: uncharacterized protein LOC100253658 [Vitis vinifera]
CL7166.Contig2	1552	174.667	409.333	1.14114	Up	1.61492e-09	5.5801e-07	predicted protein [Populus trichocarpa] >gi|222866165|gb|EEF03296.1| predicted protein [Populus trichocarpa]
CL12220.Contig2	558	53.3333	124	1.14039	Up	7.40654e-06	0.000894158	conserved hypothetical protein [Ricinus communis] >gi|223536303|gb|EEF37954.1| conserved hypothetical protein [Ricinus communis]
Unigene18926	5250	222	519	1.14017	Up	4.26802e-10	1.75314e-07	hypothetical protein [Beta vulgaris subsp. vulgaris]
CL7233.Contig1	1565	117.333	276	1.13941	Up	6.58444e-07	0.00011638	PREDICTED: thaumatin-like protein 1-like [Solanum lycopersicum]
CL2342.Contig2	2017	901.333	2157	1.13714	Up	1.60724e-07	3.47378e-05	hypothetical protein PRUPE_ppa005829mg [Prunus persica]
Unigene6099	3649	579.333	1363.33	1.13685	Up	2.51003e-09	8.36775e-07	C1C-Nt1 [Nicotiana tabacum]
CL7691.Contig4	913	129.667	307.667	1.13663	Up	1.16936e-06	0.000190577	cytokinin riboside 5&apos;-monophosphate phosphoribohydrolase LOG6 [Solanum lycopersicum] >gi|383212262|dbj|BAM09001.1| cytokinin riboside 5&apos;-monophosphate phosphoribohydrolase-like [Solanum lycopersicum]
Unigene48161	1381	803.333	1885.67	1.13534	Up	5.575e-06	0.000713578	N/A
Unigene34363	1372	3271	7756.33	1.12986	Up	6.32352e-09	1.88208e-06	GAL83 protein [Solanum tuberosum]
CL3730.Contig4	2295	2657	6194.33	1.12654	Up	4.65016e-13	3.45053e-10	pectase lyase [Prunus persica]
Unigene40325	1202	150	346	1.12635	Up	4.20127e-08	1.06198e-05	PREDICTED: F-box/kelch-repeat protein At1g67480-like [Glycine max]
CL25.Contig28	4375	114.333	268	1.12527	Up	2.60498e-08	6.84259e-06	CLC-Nt2 protein [Nicotiana tabacum]
CL25.Contig9	4181	111	261.333	1.12444	Up	2.64972e-08	6.91501e-06	chloride channel clc, putative [Ricinus communis] >gi|223549430|gb|EEF50918.1| chloride channel clc, putative [Ricinus communis]
Unigene28807	1915	225.667	524.667	1.12307	Up	5.22657e-10	2.08828e-07	PREDICTED: F-box/kelch-repeat protein At1g67480 [Vitis vinifera] >gi|297738424|emb|CBI27625.3| unnamed protein product [Vitis vinifera]
Unigene4967	1211	429.333	1009.33	1.12257	Up	1.25051e-11	6.99154e-09	PREDICTED: E3 ubiquitin-protein ligase RHA1B-like isoform 2 [Solanum lycopersicum] >gi|460396055|ref|XP_004243595.1| PREDICTED: E3 ubiquitin-protein ligase RHA1B-like isoform 3 [Solanum lycopersicum]
CL9557.Contig2	4771	92	214.333	1.12089	Up	1.53003e-07	3.35189e-05	hypothetical protein [Beta vulgaris subsp. vulgaris]
CL6114.Contig13	2505	76.3333	178.667	1.1192	Up	4.80139e-07	8.90686e-05	MYB transcription factor, partial [Catharanthus roseus]
CL7166.Contig1	1424	207.333	478	1.11695	Up	1.30759e-09	4.63758e-07	predicted protein [Populus trichocarpa] >gi|222866165|gb|EEF03296.1| predicted protein [Populus trichocarpa]
CL1659.Contig1	932	82.6667	191.333	1.1156	Up	4.35314e-07	8.24154e-05	pectin acetylesterase [Eucalyptus globulus subsp. globulus]
Unigene6617	2705	56.6667	131.333	1.11429	Up	5.4003e-06	0.000692869	predicted protein [Populus trichocarpa] >gi|222851286|gb|EEE88833.1| predicted protein [Populus trichocarpa]
CL5540.Contig5	649	72	168.333	1.11239	Up	8.81832e-07	0.000149622	N/A
Unigene16456	697	66.6667	158	1.11236	Up	1.83558e-06	0.000279889	N/A
CL3250.Contig24	1948	92	211	1.1106	Up	2.92974e-07	5.86018e-05	PREDICTED: uncharacterized protein LOC101267414 isoform 1 [Solanum lycopersicum]
Unigene28156	991	102.667	237.667	1.11033	Up	9.59408e-08	2.21006e-05	PREDICTED: transcription factor bHLH135-like [Solanum lycopersicum]
CL11073.Contig1	2126	192.667	443.333	1.10848	Up	9.84183e-07	0.000163711	PREDICTED: uncharacterized protein LOC101254582 [Solanum lycopersicum]
CL2736.Contig1	3116	247.667	578.333	1.10753	Up	2.44535e-10	1.06418e-07	NRC1 [Solanum lycopersicum] >gi|83630761|gb|ABC26878.1| NRC1 [Solanum lycopersicum]
Unigene46781	2226	90.3333	206.667	1.1069	Up	3.58343e-07	6.94904e-05	PREDICTED: uncharacterized protein LOC101254582 [Solanum lycopersicum]
Unigene50472	2877	193	455	1.10686	Up	6.10407e-10	2.39142e-07	NRC1 [Solanum lycopersicum] >gi|83630761|gb|ABC26878.1| NRC1 [Solanum lycopersicum]
CL1462.Contig2	1295	92.3333	209	1.10626	Up	6.54543e-06	0.000815741	PREDICTED: bis(5&apos;-adenosyl)-triphosphatase-like [Solanum lycopersicum]
CL7917.Contig2	3578	1114.67	2554	1.10409	Up	4.42024e-12	2.71657e-09	PREDICTED: nitrate reductase [NADH]-like [Vitis vinifera]
CL6114.Contig21	2860	173.333	409	1.10368	Up	4.00212e-06	0.000541527	MYB transcription factor, partial [Catharanthus roseus]
CL7688.Contig7	1938	148.333	339	1.10363	Up	1.49846e-08	4.18743e-06	PREDICTED: uncharacterized protein LOC101259571 [Solanum lycopersicum]
CL11544.Contig3	2098	106	242.333	1.10359	Up	1.277e-07	2.85189e-05	PREDICTED: uncharacterized protein LOC101254582 [Solanum lycopersicum]
Unigene54694	1783	179.667	408.667	1.10252	Up	8.0811e-09	2.36154e-06	Protein AFR, putative [Ricinus communis] >gi|223545982|gb|EEF47485.1| Protein AFR, putative [Ricinus communis]
Unigene9298	3538	61.6667	144.667	1.10229	Up	1.94161e-06	0.000293004	predicted protein [Populus trichocarpa] >gi|222851286|gb|EEE88833.1| predicted protein [Populus trichocarpa]
CL11231.Contig1	607	59.3333	134.333	1.09833	Up	8.47442e-06	0.000998933	PREDICTED: uncharacterized protein LOC101246550 [Solanum lycopersicum]
CL459.Contig39	3540	90	203.333	1.09833	Up	6.18502e-07	0.000110656	acid phosphatase, putative [Ricinus communis] >gi|223543467|gb|EEF44998.1| acid phosphatase, putative [Ricinus communis]
Unigene33502	1033	214	496.667	1.09669	Up	7.65046e-10	2.89852e-07	PREDICTED: wound-induced protein 1-like [Cucumis sativus]
Unigene14868	2929	297.333	672	1.09481	Up	5.91569e-10	2.33036e-07	PREDICTED: F-box/kelch-repeat protein At1g67480 [Vitis vinifera] >gi|297738424|emb|CBI27625.3| unnamed protein product [Vitis vinifera]
CL12756.Contig2	2042	178.333	403.667	1.09478	Up	7.9137e-09	2.31683e-06	PREDICTED: uncharacterized protein LOC100260772 [Vitis vinifera]
CL1659.Contig3	1436	175.667	396.667	1.09419	Up	1.30625e-07	2.90512e-05	PREDICTED: uncharacterized protein LOC101291098 [Fragaria vesca subsp. vesca]
Unigene58706	1195	131.667	299.333	1.09304	Up	4.30585e-07	8.17598e-05	PREDICTED: uncharacterized protein LOC101267414 isoform 1 [Solanum lycopersicum]
CL2342.Contig4	923	159.667	371	1.09287	Up	4.08093e-09	1.27594e-06	predicted protein [Populus trichocarpa] >gi|222848398|gb|EEE85945.1| predicted protein [Populus trichocarpa]
CL5661.Contig1	1628	87.3333	201.667	1.09196	Up	3.15273e-07	6.22689e-05	Fructose-bisphosphate aldolase, putative [Ricinus communis] >gi|223529970|gb|EEF31896.1| Fructose-bisphosphate aldolase, putative [Ricinus communis]
CL3730.Contig2	2280	2960	6700.67	1.09161	Up	2.99372e-12	1.90104e-09	pectase lyase [Prunus persica]
Unigene24041	1482	130	299	1.09108	Up	2.54233e-08	6.6999e-06	cytokinin riboside 5&apos;-monophosphate phosphoribohydrolase LOG6 [Solanum lycopersicum] >gi|383212262|dbj|BAM09001.1| cytokinin riboside 5&apos;-monophosphate phosphoribohydrolase-like [Solanum lycopersicum]
CL2472.Contig2	4082	768.333	1745.67	1.08984	Up	1.61793e-11	8.8914e-09	chloride channel Stclc1 [Solanum tuberosum]
Unigene33616	1685	108	239	1.08671	Up	4.36084e-07	8.24154e-05	PREDICTED: uncharacterized protein LOC101257508 [Solanum lycopersicum]
CL2504.Contig2	3363	78	178.667	1.08663	Up	9.47834e-07	0.000158648	PREDICTED: transcription factor bHLH157-like [Solanum lycopersicum]
Unigene2317	4430	312.667	725.667	1.08652	Up	3.48948e-10	1.46703e-07	PREDICTED: ABC transporter B family member 15-like [Solanum lycopersicum]
CL9319.Contig1	1606	701	1600	1.08539	Up	7.42844e-06	0.000895299	PREDICTED: transcription activator GLK1-like [Vitis vinifera]
CL4204.Contig2	880	285.667	657.667	1.08515	Up	2.51025e-10	1.08656e-07	PREDICTED: uncharacterized protein LOC100253658 [Vitis vinifera]
CL9656.Contig1	1698	103.333	234.333	1.07935	Up	4.94221e-07	9.13651e-05	PREDICTED: protein kinase PINOID 2-like [Solanum lycopersicum]
Unigene6668	1287	85	190.667	1.07695	Up	1.12605e-06	0.000184451	N/A
CL11779.Contig1	906	552.333	1246.67	1.07306	Up	6.02949e-11	2.98797e-08	PREDICTED: uncharacterized protein At5g48480 [Vitis vinifera]
Unigene54695	1766	151	337.333	1.07273	Up	2.64899e-06	0.000379819	Protein AFR, putative [Ricinus communis] >gi|223545982|gb|EEF47485.1| Protein AFR, putative [Ricinus communis]
CL11792.Contig2	2337	697.667	1594.33	1.0727	Up	1.96604e-06	0.000296137	ascorbate oxidase precursor [Solanum lycopersicum] >gi|66475040|gb|AAY47050.1| ascorbate oxidase [Solanum lycopersicum]
CL9794.Contig4	3101	248	560.333	1.07048	Up	2.24625e-06	0.000332435	trehalose-6-phosphate synthase [Camellia sinensis]
CL459.Contig43	3607	77.6667	171.333	1.06355	Up	3.68364e-06	0.000506089	acid phosphatase, putative [Ricinus communis] >gi|223543467|gb|EEF44998.1| acid phosphatase, putative [Ricinus communis]
CL2504.Contig1	3463	67.3333	151.333	1.06096	Up	4.92968e-06	0.000646921	PREDICTED: transcription factor bHLH157-like [Solanum lycopersicum]
CL8850.Contig1	1586	67.3333	152.667	1.06038	Up	3.37711e-06	0.000471112	PREDICTED: uncharacterized protein LOC101255382 [Solanum lycopersicum]
CL8354.Contig5	2837	413.667	923.667	1.05993	Up	7.20862e-07	0.000124943	conserved hypothetical protein [Ricinus communis] >gi|223541556|gb|EEF43105.1| conserved hypothetical protein [Ricinus communis]
CL3730.Contig3	511	225.333	495.333	1.05897	Up	9.44378e-09	2.73494e-06	N/A
CL3250.Contig23	1819	108	240.667	1.05657	Up	3.1197e-07	6.18634e-05	PREDICTED: uncharacterized protein LOC101267414 isoform 1 [Solanum lycopersicum]
Unigene13713	5402	90.3333	196	1.05555	Up	2.64857e-06	0.000379819	gag-pol polyprotein [Eustoma exaltatum subsp. russellianum]
CL1292.Contig4	2607	3024.67	6773.33	1.05352	Up	1.07102e-07	2.4427e-05	EIL2 [Nicotiana tabacum]
Unigene69500	329	83.6667	191	1.05256	Up	6.31914e-07	0.000112556	N/A
Unigene44045	1116	71	157	1.05123	Up	5.62921e-06	0.000719383	N/A
CL459.Contig15	4620	82	178.333	1.04754	Up	4.26299e-06	0.000571066	acid phosphatase, putative [Ricinus communis] >gi|223543467|gb|EEF44998.1| acid phosphatase, putative [Ricinus communis]
Unigene27936	7241	269.667	602.333	1.0469	Up	1.67569e-09	5.75304e-07	PREDICTED: ABC transporter B family member 15-like [Solanum lycopersicum]
Unigene34403	1664	126.333	274.667	1.04657	Up	3.4592e-07	6.75149e-05	predicted protein [Populus trichocarpa] >gi|222848952|gb|EEE86499.1| predicted protein [Populus trichocarpa]
CL4802.Contig1	1298	83.6667	188	1.04464	Up	1.13042e-06	0.000184979	predicted protein [Populus trichocarpa] >gi|222872980|gb|EEF10111.1| predicted protein [Populus trichocarpa]
CL3539.Contig6	1422	628	1402.67	1.04426	Up	4.23157e-06	0.000568159	PREDICTED: uncharacterized protein LOC100854649 [Vitis vinifera] >gi|297736998|emb|CBI26199.3| unnamed protein product [Vitis vinifera]
CL1758.Contig6	726	124.333	271.333	1.04096	Up	3.17114e-07	6.24987e-05	unknown [Populus trichocarpa x Populus deltoides]
Unigene43399	1091	437.667	955	1.03963	Up	8.80772e-10	3.2829e-07	PREDICTED: uncharacterized protein At5g48480 [Vitis vinifera]
CL6624.Contig1	1736	331.333	732	1.03897	Up	1.21668e-09	4.34385e-07	PREDICTED: zinc finger CCCH domain-containing protein 20 [Vitis vinifera]
Unigene8455	3619	541.667	1188.67	1.03597	Up	2.22704e-08	5.96358e-06	chloride channel Stclc1 [Solanum tuberosum]
CL2342.Contig5	839	133.667	298	1.03569	Up	8.18817e-08	1.9108e-05	N/A
CL5418.Contig5	1751	89.6667	194.667	1.0337	Up	2.6317e-06	0.000378351	PREDICTED: uncharacterized protein LOC101266193 isoform 1 [Solanum lycopersicum] >gi|460412376|ref|XP_004251577.1| PREDICTED: uncharacterized protein LOC101266193 isoform 2 [Solanum lycopersicum] >gi|460412378|ref|XP_004251578.1| PREDICTED: uncharacterized protein LOC101266193 isoform 3 [Solanum lycopersicum] >gi|460412380|ref|XP_004251579.1| PREDICTED: uncharacterized protein LOC101266193 isofor…
CL4357.Contig4	2917	255.333	561.333	1.03244	Up	4.92062e-09	1.50344e-06	nucleic acid binding protein, putative [Ricinus communis] >gi|223551224|gb|EEF52710.1| nucleic acid binding protein, putative [Ricinus communis]
Unigene16530	2217	164	356	1.03172	Up	8.48303e-08	1.97104e-05	PREDICTED: F-box/kelch-repeat protein At1g67480-like [Glycine max]
Unigene24678	203	260.333	570.333	1.03113	Up	5.97773e-08	1.45178e-05	N/A
CL12559.Contig1	1113	215.333	473.667	1.02961	Up	1.07828e-08	3.10043e-06	PREDICTED: LOB domain-containing protein 37-like [Solanum lycopersicum]
CL4348.Contig3	1553	173	380.333	1.02735	Up	3.50408e-08	8.98446e-06	potyviral capsid protein interacting protein 2b [Nicotiana tabacum]
CL4357.Contig1	2834	178.333	389.333	1.02636	Up	4.13992e-08	1.04812e-05	nucleic acid binding protein, putative [Ricinus communis] >gi|223551224|gb|EEF52710.1| nucleic acid binding protein, putative [Ricinus communis]
Unigene8595	2120	491.667	1075.67	1.02262	Up	5.06536e-10	2.03396e-07	PREDICTED: E3 ubiquitin-protein ligase RHA1B-like isoform 2 [Solanum lycopersicum] >gi|460396055|ref|XP_004243595.1| PREDICTED: E3 ubiquitin-protein ligase RHA1B-like isoform 3 [Solanum lycopersicum]
CL4357.Contig5	2346	129	279	1.02227	Up	1.72518e-06	0.000264306	PREDICTED: uncharacterized protein LOC100250572 [Vitis vinifera]
CL107.Contig1	2879	630	1360	1.02093	Up	5.39747e-10	2.15123e-07	PREDICTED: E3 ubiquitin-protein ligase RHA1B-like isoform 2 [Solanum lycopersicum] >gi|460396055|ref|XP_004243595.1| PREDICTED: E3 ubiquitin-protein ligase RHA1B-like isoform 3 [Solanum lycopersicum]
Unigene25234	2421	881.333	1898	1.01889	Up	2.91654e-10	1.24899e-07	PREDICTED: uncharacterized protein LOC100264112 [Vitis vinifera]
CL2400.Contig1	2720	559.333	1240.67	1.01694	Up	3.05034e-06	0.000429338	N/A
Unigene1673	728	1812.33	3939.67	1.01602	Up	5.77941e-11	2.89004e-08	conserved hypothetical protein [Ricinus communis] >gi|223546663|gb|EEF48161.1| conserved hypothetical protein [Ricinus communis]
CL5679.Contig3	2263	88.3333	190.667	1.01582	Up	3.47355e-06	0.000482161	unnamed protein product [Vitis vinifera]
CL11325.Contig3	885	100	210.667	1.01394	Up	4.19516e-06	0.000564328	Rhicadhesin receptor precursor, putative [Ricinus communis] >gi|223548555|gb|EEF50046.1| Rhicadhesin receptor precursor, putative [Ricinus communis]
CL1977.Contig1	901	343.667	732	1.01365	Up	7.27765e-09	2.1423e-06	unknown [Lotus japonicus]
Unigene24551	966	252.667	547.667	1.0127	Up	1.0638e-08	3.06426e-06	PREDICTED: uncharacterized protein At5g48480 [Vitis vinifera]
CL16.Contig22	3989	73.6667	161	1.01216	Up	6.53601e-06	0.000815199	PREDICTED: NAD(P)H dehydrogenase B2, mitochondrial-like [Solanum lycopersicum]
Unigene12910	1241	89.3333	195.333	1.01094	Up	2.0206e-06	0.000303468	C1C-Nt1 [Nicotiana tabacum]
CL9284.Contig1	2683	79.6667	175.667	1.00979	Up	5.33598e-06	0.000689071	PREDICTED: EIN3-binding F-box protein 1-like [Vitis vinifera]
CL459.Contig23	3784	89	188.667	1.00844	Up	6.43319e-06	0.000804868	acid phosphatase, putative [Ricinus communis] >gi|223543467|gb|EEF44998.1| acid phosphatase, putative [Ricinus communis]
CL9319.Contig2	1847	621.667	1339	1.00647	Up	7.82747e-06	0.000935687	PREDICTED: transcription activator GLK1-like [Vitis vinifera]
CL2876.Contig5	1702	124.667	269.667	1.00512	Up	4.49758e-07	8.45036e-05	GAGA-binding transcriptional activator [Nicotiana tabacum]
CL8012.Contig2	2727	1083.67	566	-1.00627	Down	2.21726e-07	4.57719e-05	subtilisin-like protease preproenzyme [Nicotiana tabacum]
CL3386.Contig3	2505	4602	2426.67	-1.00632	Down	7.82906e-11	3.76307e-08	PREDICTED: heat shock cognate 70 kDa protein 1-like [Solanum lycopersicum]
CL7818.Contig3	2303	2671.67	1419.33	-1.00641	Down	2.18249e-10	9.5495e-08	phytoene synthase [Coffea canephora]
CL9889.Contig2	3338	286.333	153	-1.00881	Down	3.90578e-07	7.49589e-05	PREDICTED: probably inactive leucine-rich repeat receptor-like protein kinase At2g25790 [Vitis vinifera] >gi|296081832|emb|CBI20837.3| unnamed protein product [Vitis vinifera]
CL13374.Contig2	1831	221.667	118	-1.00985	Down	1.37851e-06	0.000219335	unnamed protein product [Vitis vinifera]
Unigene46829	1801	285.667	151.667	-1.0104	Down	3.15562e-07	6.22689e-05	PREDICTED: eukaryotic initiation factor 4A-15-like [Glycine max]
Unigene14971	2378	275.667	144.333	-1.01286	Down	3.67117e-06	0.000504807	PREDICTED: probable LRR receptor-like serine/threonine-protein kinase At1g34110-like [Solanum lycopersicum]
Unigene34397	2600	2368	1255.67	-1.0132	Down	2.3471e-10	1.02419e-07	PREDICTED: ferric reduction oxidase 2-like [Solanum lycopersicum]
CL8012.Contig1	2546	1027.67	534.667	-1.01509	Down	5.03479e-09	1.53541e-06	subtilisin-like protease preproenzyme [Nicotiana tabacum]
CL6322.Contig13	2952	382.667	201	-1.01793	Down	4.55931e-08	1.1453e-05	PREDICTED: methylmalonate-semialdehyde dehydrogenase [acylating], mitochondrial-like [Vitis vinifera]
CL14814.Contig18	2789	1350	710	-1.01836	Down	4.36003e-10	1.78185e-07	PREDICTED: heat shock 70 kDa protein, mitochondrial-like [Vitis vinifera]
CL1517.Contig1	2000	1263.33	657.667	-1.02611	Down	2.93495e-10	1.25022e-07	Pectinesterase-2 precursor, putative [Ricinus communis] >gi|223537943|gb|EEF39557.1| Pectinesterase-2 precursor, putative [Ricinus communis]
CL3138.Contig15	2249	153.333	80.3333	-1.04055	Down	7.11607e-06	0.000868706	magnesium transporter [Populus trichocarpa] >gi|222851480|gb|EEE89027.1| magnesium transporter [Populus trichocarpa]
Unigene47963	397	225.333	116.333	-1.04416	Down	4.63848e-07	8.68469e-05	PREDICTED: mitochondrial adenine nucleotide transporter ADNT1-like [Solanum lycopersicum]
CL3138.Contig11	2211	150.333	78.3333	-1.04547	Down	6.96139e-06	0.000853056	hypothetical protein SORBIDRAFT_01g008500 [Sorghum bicolor] >gi|241917753|gb|EER90897.1| hypothetical protein SORBIDRAFT_01g008500 [Sorghum bicolor]
CL1713.Contig4	1514	137.333	70.3333	-1.04557	Down	7.72924e-06	0.000926697	10-hydroxygeraniol oxidoreductase [Camptotheca acuminata]
CL11188.Contig48	4753	162.333	82.6667	-1.04608	Down	2.37589e-06	0.000347785	PREDICTED: laccase-11-like [Vitis vinifera] >gi|297741607|emb|CBI32739.3| unnamed protein product [Vitis vinifera]
CL5580.Contig6	250	250	128.333	-1.04726	Down	2.04056e-07	4.25608e-05	putative heat shock protein 90, partial [Lonicera maackii]
Unigene38177	1172	462.667	238	-1.04738	Down	7.38335e-06	0.00089267	mitochondrial prohibitin 1 [Petunia x hybrida]
Unigene20696	1142	546.333	280	-1.0476	Down	2.73151e-09	8.97603e-07	N/A
Unigene28375	1288	198.333	103	-1.04889	Down	1.20806e-06	0.000195694	N/A
CL5491.Contig2	1574	3016.67	1559.67	-1.04962	Down	3.79867e-11	2.01867e-08	plastid 2C-methyl-D-erythritol 2,4-cyclodiphosphate synthase [Rauvolfia verticillata]
CL5438.Contig1	1978	994.667	513.333	-1.05085	Down	3.69926e-10	1.53915e-07	PREDICTED: uncharacterized protein LOC101213138 isoform 1 [Cucumis sativus] >gi|449463030|ref|XP_004149237.1| PREDICTED: uncharacterized protein LOC101213138 isoform 2 [Cucumis sativus] >gi|449520685|ref|XP_004167364.1| PREDICTED: uncharacterized LOC101213138 isoform 1 [Cucumis sativus] >gi|449520687|ref|XP_004167365.1| PREDICTED: uncharacterized LOC101213138 isoform 2 [Cucumis sativus]
CL2616.Contig6	1126	1896.67	971.667	-1.05253	Down	4.67386e-11	2.38915e-08	PREDICTED: uncharacterized protein LOC100248122 [Vitis vinifera]
Unigene23527	2127	5676.33	2903	-1.05336	Down	1.01711e-06	0.000168839	GDSL esterase/lipase [Medicago truncatula] >gi|355478582|gb|AES59785.1| GDSL esterase/lipase [Medicago truncatula]
Unigene37477	1604	178	90.6667	-1.0553	Down	1.58695e-06	0.000246175	PREDICTED: uncharacterized protein LOC100781836 [Glycine max]
CL6079.Contig4	2220	915.667	464.667	-1.05802	Down	1.98445e-10	8.7784e-08	PREDICTED: chaperonin CPN60-2, mitochondrial-like isoform 1 [Glycine max]
Unigene38300	729	351.333	179.333	-1.05844	Down	2.26498e-08	6.02818e-06	PREDICTED: uncharacterized protein LOC101203967 [Cucumis sativus] >gi|449486623|ref|XP_004157350.1| PREDICTED: uncharacterized protein LOC101224914 [Cucumis sativus]
CL4203.Contig3	2868	1545.67	792	-1.06094	Down	7.3705e-11	3.57467e-08	PREDICTED: uncharacterized protein LOC100256846 [Vitis vinifera]
CL15490.Contig4	2963	3470.33	1787.33	-1.0624	Down	5.92912e-11	2.95573e-08	1-hydroxy-2-methyl-2-(E)-butenyl-4-diphosphate synthase [Rauvolfia verticillata]
CL10764.Contig3	4587	790.333	407	-1.06549	Down	7.33376e-10	2.81161e-07	PREDICTED: uncharacterized protein LOC100261641 [Vitis vinifera]
CL10392.Contig5	2276	3365.33	1734.33	-1.07028	Down	1.94768e-07	4.11026e-05	predicted protein [Populus trichocarpa] >gi|118480989|gb|ABK92448.1| unknown [Populus trichocarpa] >gi|222833600|gb|EEE72077.1| predicted protein [Populus trichocarpa]
CL11317.Contig3	2697	581.333	292.333	-1.07112	Down	5.25103e-08	1.29086e-05	PREDICTED: ADIPOR-like receptor CG5315-like [Solanum lycopersicum]
Unigene2303	2326	1449.33	734.333	-1.07119	Down	4.53843e-11	2.32731e-08	pyruvate decarboxylase, putative [Ricinus communis] >gi|223529957|gb|EEF31884.1| pyruvate decarboxylase, putative [Ricinus communis]
Unigene47652	371	413.333	209.333	-1.07237	Down	2.11253e-07	4.38348e-05	N/A
CL7818.Contig4	2428	2325.67	1171.67	-1.0737	Down	1.16347e-11	6.52755e-09	phytoene synthase [Coffea canephora]
Unigene34361	1333	1735	875.667	-1.07433	Down	2.34468e-11	1.27117e-08	PREDICTED: alcohol dehydrogenase-like 1-like [Solanum lycopersicum]
Unigene47189	2202	250.667	126.667	-1.07584	Down	1.15434e-07	2.60324e-05	PREDICTED: uncharacterized protein LOC101247749 [Solanum lycopersicum]
CL2632.Contig1	2081	3162.67	1604.33	-1.07929	Down	1.13032e-11	6.36377e-09	PREDICTED: nitrate transporter 1.7-like [Solanum lycopersicum]
CL8236.Contig1	1408	1022	520.667	-1.0833	Down	6.28473e-08	1.51265e-05	S-like RNAse 28 [Antirrhinum hispanicum subsp. mollissimum]
CL176.Contig7	4175	360.333	183	-1.08381	Down	1.57102e-08	4.34647e-06	PREDICTED: transcription factor bHLH48-like [Solanum lycopersicum]
CL7445.Contig1	788	333.667	166.667	-1.08563	Down	1.25475e-08	3.54453e-06	cyclophilin, putative [Ricinus communis] >gi|223538765|gb|EEF40365.1| cyclophilin, putative [Ricinus communis]
CL4551.Contig4	1719	207.667	104.667	-1.08628	Down	3.47245e-07	6.76914e-05	PREDICTED: H/ACA ribonucleoprotein complex subunit 4-like [Solanum lycopersicum]
CL12723.Contig2	1428	354	176.667	-1.08853	Down	1.5448e-08	4.28866e-06	PREDICTED: uncharacterized protein At2g39795, mitochondrial-like [Solanum lycopersicum]
Unigene34245	422	3502.67	1737.67	-1.09476	Down	9.31577e-12	5.33814e-09	dehydrin 2 [Pinus halepensis]
CL11149.Contig1	1997	131.333	65	-1.10024	Down	4.22992e-06	0.000568159	PREDICTED: anaphase-promoting complex subunit 6-like [Solanum lycopersicum]
CL15490.Contig1	2953	4755	2378.67	-1.10034	Down	4.17895e-11	2.16859e-08	1-hydroxy-2-methyl-2-(E)-butenyl-4-diphosphate synthase [Rauvolfia verticillata]
CL6322.Contig6	3306	444	219.667	-1.10173	Down	1.55628e-09	5.42403e-07	PREDICTED: methylmalonate-semialdehyde dehydrogenase [acylating], mitochondrial-like [Vitis vinifera]
Unigene14714	2263	724.333	357.333	-1.1022	Down	1.13989e-10	5.33557e-08	PREDICTED: DEAD-box ATP-dependent RNA helicase 16-like [Solanum lycopersicum]
CL4551.Contig6	2078	258	128.667	-1.10233	Down	5.88871e-08	1.43884e-05	PREDICTED: H/ACA ribonucleoprotein complex subunit 4-like [Solanum lycopersicum]
Unigene72418	2806	766	383.667	-1.10307	Down	7.37503e-10	2.82071e-07	PREDICTED: uncharacterized protein sll0005-like [Solanum lycopersicum]
Unigene8379	2004	154	76	-1.10325	Down	6.89856e-06	0.000847939	hypothetical protein VITISV_031321 [Vitis vinifera]
CL13162.Contig1	1115	8959.33	4436	-1.10428	Down	9.35833e-13	6.38504e-10	PREDICTED: thioredoxin F1, chloroplastic-like [Solanum lycopersicum]
CL6590.Contig1	1641	509.333	254	-1.11029	Down	1.06678e-09	3.86874e-07	predicted protein [Populus trichocarpa] >gi|222846472|gb|EEE84019.1| predicted protein [Populus trichocarpa]
Unigene34356	1438	546.333	274.667	-1.11368	Down	7.26731e-06	0.000881819	PREDICTED: ABC transporter I family member 20-like [Solanum lycopersicum]
Unigene19253	1734	252.333	125.667	-1.11372	Down	6.41398e-08	1.53916e-05	PREDICTED: LOW QUALITY PROTEIN: UDP-glycosyltransferase 85A1-like [Vitis vinifera]
CL1526.Contig3	2122	198.667	99.3333	-1.11374	Down	3.57984e-07	6.94904e-05	PREDICTED: probable mitochondrial chaperone BCS1-B-like [Solanum lycopersicum]
CL1015.Contig1	2789	1376.67	674.667	-1.11487	Down	7.49719e-12	4.38978e-09	PREDICTED: monosaccharide-sensing protein 2-like [Solanum lycopersicum]
Unigene34257	383	325.667	161.667	-1.1149	Down	1.12031e-08	3.2098e-06	PREDICTED: pyruvate kinase, cytosolic isozyme-like [Fragaria vesca subsp. vesca]
CL10258.Contig2	829	764	379.333	-1.11664	Down	1.27009e-10	5.8431e-08	PREDICTED: peptide methionine sulfoxide reductase B1, chloroplastic-like isoform 1 [Vitis vinifera]
Unigene41264	3357	571.333	282.667	-1.12332	Down	1.04548e-09	3.80865e-07	potassium channel NKT2 [Nicotiana tabacum]
CL14795.Contig2	498	459.333	222	-1.12401	Down	1.01525e-09	3.70691e-07	PREDICTED: early nodulin-93-like [Solanum lycopersicum]
CL1601.Contig1	3595	533	263.667	-1.12583	Down	2.91656e-09	9.51722e-07	potassium channel NKT2 [Nicotiana tabacum]
CL14301.Contig3	1252	378.333	185.333	-1.12619	Down	2.56045e-09	8.46572e-07	PREDICTED: uncharacterized protein LOC100258992 [Vitis vinifera]
CL1467.Contig4	2010	522.333	258	-1.12694	Down	5.91927e-10	2.33036e-07	RecName: Full=UTPN/Aglucose-1-phosphate uridylyltransferase; AltName: Full=UDP-glucose pyrophosphorylase; Short=UDPGP; Short=UGPase >gi|218001|dbj|BAA00570.1| UDP-glucose pyrophosphorylase precursor [Solanum tuberosum] >gi|28863911|gb|AAL99196.1| UTP:alpha-D-glucose-1-phosphate uridylyltransferase [Solanum tuberosum] >gi|28863915|gb|AAL99198.1| UTP:alpha-D-glucose-1-phosphate uridylyltransferase …
CL176.Contig5	3000	245.333	120.667	-1.13005	Down	4.95038e-08	1.2301e-05	Transcription factor bHLH60 [Medicago truncatula] >gi|124360133|gb|ABN08149.1| Helix-loop-helix DNA-binding [Medicago truncatula] >gi|355500211|gb|AES81414.1| Transcription factor bHLH60 [Medicago truncatula]
CL5443.Contig1	1622	215	103.667	-1.1303	Down	6.33796e-08	1.52318e-05	hypothetical protein PRUPE_ppa003073mg [Prunus persica]
Unigene34284	1325	1256	611.333	-1.13205	Down	6.63775e-12	3.94393e-09	hypothetical protein PRUPE_ppa008945mg [Prunus persica]
CL6590.Contig4	1762	737	360.333	-1.13207	Down	6.58286e-11	3.23278e-08	predicted protein [Populus trichocarpa] >gi|222846472|gb|EEE84019.1| predicted protein [Populus trichocarpa]
Unigene20775	404	385	186	-1.13423	Down	1.25773e-09	4.4706e-07	heat shock cognate protein [Solanum commersonii]
CL6322.Contig14	3299	438	213.333	-1.1344	Down	8.21585e-10	3.0837e-07	PREDICTED: methylmalonate-semialdehyde dehydrogenase [acylating], mitochondrial-like [Vitis vinifera]
Unigene336	1703	173.333	83.6667	-1.13478	Down	3.134e-07	6.20706e-05	SnRK2 calcium sensor [Nicotiana plumbaginifolia]
Unigene16049	981	1700.33	819.333	-1.13956	Down	9.0481e-10	3.34923e-07	PREDICTED: glutathione S-transferase-like [Solanum lycopersicum]
CL6079.Contig2	2253	1034.67	498.333	-1.141	Down	7.05629e-12	4.16189e-09	PREDICTED: chaperonin CPN60-2, mitochondrial-like isoform 1 [Glycine max]
CL1544.Contig7	3868	146.333	70.6667	-1.14254	Down	1.03295e-06	0.00017094	sequence-specific DNA-binding transcription factor [Coffea arabica]
Unigene5862	3975	111.333	53	-1.14503	Down	5.0912e-06	0.000664923	PREDICTED: uncharacterized protein LOC101267326 [Solanum lycopersicum]
CL4203.Contig5	248	159.667	77.6667	-1.14828	Down	6.92581e-07	0.000120822	N/A
CL1467.Contig15	1880	274.667	133.667	-1.14828	Down	1.5537e-08	4.30593e-06	UDP-glucose pyrophosphorylase-like protein [Solanum tuberosum]
CL9760.Contig2	1478	361.667	172	-1.15116	Down	9.53266e-10	3.50443e-07	hypothetical protein VITISV_015733 [Vitis vinifera]
CL10326.Contig3	2912	2133.67	1027.67	-1.15368	Down	8.55745e-13	5.88852e-10	PREDICTED: pentatricopeptide repeat-containing protein At3g09650, chloroplastic-like [Vitis vinifera]
Unigene19239	2976	10899.3	5161.33	-1.15373	Down	1.94103e-07	4.1016e-05	PREDICTED: uncharacterized protein sll1770-like [Solanum lycopersicum]
Unigene4798	685	655.667	317	-1.15452	Down	6.35528e-11	3.13902e-08	PREDICTED: uncharacterized protein LOC101260158 [Solanum lycopersicum]
Unigene48525	2007	145	70.3333	-1.15627	Down	1.24232e-06	0.000200238	PREDICTED: uncharacterized protein LOC100254107 [Vitis vinifera]
CL8688.Contig3	2015	2244.33	1070.67	-1.15733	Down	4.16734e-13	3.13561e-10	PREDICTED: NADP-dependent glyceraldehyde-3-phosphate dehydrogenase-like [Glycine max]
Unigene536	1429	140.667	66.6667	-1.15768	Down	8.31837e-07	0.000142038	PREDICTED: protein TRANSPARENT TESTA 12-like [Solanum lycopersicum]
CL11188.Contig53	4741	125	58.6667	-1.15789	Down	1.559e-06	0.000242071	PREDICTED: laccase-11-like [Solanum lycopersicum]
CL12142.Contig2	507	150.333	71.6667	-1.15802	Down	6.09832e-07	0.00010947	N/A
CL11317.Contig2	2000	380.667	180.667	-1.15928	Down	6.18101e-10	2.41568e-07	PREDICTED: ADIPOR-like receptor CG5315-like [Solanum lycopersicum]
CL15131.Contig2	1235	3984.67	1896.67	-1.15936	Down	1.36943e-13	1.12503e-10	PREDICTED: stem-specific protein TSJT1-like [Solanum lycopersicum]
CL10392.Contig1	341	407.333	195.333	-1.16023	Down	6.24989e-10	2.43669e-07	Pyruvate kinase, barrel domain [Oryza sativa Japonica Group]
CL1467.Contig12	1675	251	121.333	-1.16097	Down	2.24494e-08	5.98474e-06	RecName: Full=UTPN/Aglucose-1-phosphate uridylyltransferase; AltName: Full=UDP-glucose pyrophosphorylase; Short=UDPGP; Short=UGPase >gi|218001|dbj|BAA00570.1| UDP-glucose pyrophosphorylase precursor [Solanum tuberosum] >gi|28863911|gb|AAL99196.1| UTP:alpha-D-glucose-1-phosphate uridylyltransferase [Solanum tuberosum] >gi|28863915|gb|AAL99198.1| UTP:alpha-D-glucose-1-phosphate uridylyltransferase …
CL6590.Contig2	1598	616.333	293.667	-1.16683	Down	4.09176e-11	2.13333e-08	predicted protein [Populus trichocarpa] >gi|222846472|gb|EEE84019.1| predicted protein [Populus trichocarpa]
CL5438.Contig2	1099	777.333	367.333	-1.16881	Down	8.13841e-12	4.73082e-09	chalcone isomerase [Lonicera japonica]
CL14603.Contig1	1237	124	58	-1.17246	Down	1.5234e-06	0.000238384	PREDICTED: uncharacterized protein LOC100256088 [Vitis vinifera]
CL12723.Contig1	1163	330	154	-1.17258	Down	2.52469e-09	8.38191e-07	PREDICTED: uncharacterized protein At2g39795, mitochondrial-like [Solanum lycopersicum]
Unigene53462	475	1036.67	492	-1.17309	Down	2.99881e-12	1.90104e-09	polyubiquitin 10 [Arachis hypogaea]
CL10258.Contig1	855	982.333	466	-1.17491	Down	3.6131e-12	2.27257e-09	PREDICTED: peptide methionine sulfoxide reductase B1, chloroplastic-like isoform 1 [Vitis vinifera]
CL3252.Contig4	533	210.333	99	-1.18566	Down	3.17139e-08	8.1967e-06	unnamed protein product [Vitis vinifera]
CL6590.Contig3	1719	827.667	389.333	-1.1897	Down	4.69763e-12	2.84364e-09	predicted protein [Populus trichocarpa] >gi|222846472|gb|EEE84019.1| predicted protein [Populus trichocarpa]
CL11317.Contig1	1693	752.667	350.333	-1.18995	Down	2.97438e-10	1.26367e-07	PREDICTED: ADIPOR-like receptor CG5315-like [Solanum lycopersicum]
CL1467.Contig6	1728	464.667	219	-1.19029	Down	1.21022e-10	5.59968e-08	RecName: Full=UTPN/Aglucose-1-phosphate uridylyltransferase; AltName: Full=UDP-glucose pyrophosphorylase; Short=UDPGP; Short=UGPase >gi|218001|dbj|BAA00570.1| UDP-glucose pyrophosphorylase precursor [Solanum tuberosum] >gi|28863911|gb|AAL99196.1| UTP:alpha-D-glucose-1-phosphate uridylyltransferase [Solanum tuberosum] >gi|28863915|gb|AAL99198.1| UTP:alpha-D-glucose-1-phosphate uridylyltransferase …
Unigene50307	240	117.667	54.3333	-1.19037	Down	1.73373e-06	0.000265364	N/A
CL14766.Contig2	1062	1166.33	544.333	-1.19091	Down	1.61414e-10	7.32134e-08	N/A
CL11188.Contig50	4623	123.333	57.3333	-1.19583	Down	1.31742e-06	0.000210864	PREDICTED: laccase-11-like [Cucumis sativus]
CL14814.Contig17	2439	1320	611.333	-1.19782	Down	2.7959e-13	2.19808e-10	PREDICTED: heat shock 70 kDa protein, mitochondrial-like [Glycine max]
Unigene47414	1897	397	184.667	-1.20036	Down	1.82093e-10	8.16723e-08	hypothetical protein PRUPE_ppa006402mg [Prunus persica]
CL5476.Contig2	1238	408.667	190	-1.20196	Down	1.48145e-10	6.75757e-08	hypothetical protein PRUPE_ppa005586mg [Prunus persica]
CL11188.Contig13	4625	126.667	58	-1.20543	Down	7.36537e-07	0.000127113	PREDICTED: laccase-11-like [Solanum lycopersicum]
CL1799.Contig4	1269	250	114	-1.20785	Down	5.81671e-08	1.42341e-05	PREDICTED: probable serine/threonine-protein kinase At1g01540-like [Vitis vinifera]
Unigene2056	460	516.333	235.667	-1.21251	Down	3.50173e-10	1.46835e-07	PREDICTED: heat shock cognate protein 80-like [Cucumis sativus]
Unigene21832	2907	1200.33	555.333	-1.21648	Down	3.72265e-13	2.82744e-10	unnamed protein product [Vitis vinifera]
Unigene29266	348	374.333	170.333	-1.21894	Down	1.01103e-10	4.76008e-08	N/A
CL5240.Contig2	989	238.667	109	-1.22019	Down	3.95797e-09	1.24956e-06	unnamed protein product [Vitis vinifera]
CL14766.Contig1	1099	183	84	-1.22058	Down	2.12278e-06	0.000316196	N/A
CL13856.Contig5	3051	171.333	78.3333	-1.22332	Down	6.19109e-08	1.49234e-05	PREDICTED: uncharacterized protein LOC100254107 [Vitis vinifera]
CL886.Contig9	2274	167.667	77	-1.22411	Down	8.22208e-08	1.91594e-05	PREDICTED: uncharacterized protein LOC101211866 [Cucumis sativus] >gi|449518155|ref|XP_004166109.1| PREDICTED: uncharacterized LOC101211866 [Cucumis sativus]
CL15323.Contig7	3577	162.667	73.3333	-1.22835	Down	6.15815e-08	1.49151e-05	PREDICTED: uncharacterized protein LOC100254107 [Vitis vinifera]
CL10888.Contig4	2203	130	59.3333	-1.2299	Down	5.28288e-07	9.6774e-05	hypothetical protein PRUPE_ppa022497mg [Prunus persica]
Unigene13929	3209	983.667	451	-1.23066	Down	4.85341e-13	3.56845e-10	unnamed protein product [Vitis vinifera]
CL8335.Contig1	2623	154533	69875.7	-1.23069	Down	1.52904e-08	4.25223e-06	lipid transfer protein homolog [Gentiana triflora]
CL6099.Contig6	1639	259.333	120	-1.23258	Down	3.88607e-06	0.00052849	phosphatidylinositol transporter, putative [Ricinus communis] >gi|223551129|gb|EEF52615.1| phosphatidylinositol transporter, putative [Ricinus communis]
CL2011.Contig33	3721	92.3333	42.3333	-1.23554	Down	7.89682e-06	0.000942578	PREDICTED: uncharacterized protein LOC101245795 [Solanum lycopersicum]
CL2011.Contig40	3663	93.3333	41.6667	-1.23918	Down	4.29862e-06	0.000575362	PREDICTED: uncharacterized protein LOC101245795 [Solanum lycopersicum]
CL5305.Contig2	1262	128.333	57	-1.23949	Down	2.9638e-07	5.92094e-05	PREDICTED: uncharacterized protein LOC101252389 [Solanum lycopersicum]
CL5782.Contig3	2085	259	117.667	-1.24049	Down	1.64195e-09	5.66136e-07	RecName: Full=NADPHN/Acytochrome P450 reductase; Short=CPR; Short=P450R >gi|18139|emb|CAA49446.1| NADPHN/Aferrihemoprotein reductase [Catharanthus roseus]
CL729.Contig3	1412	118.333	52.6667	-1.24242	Down	6.18394e-07	0.000110656	predicted protein [Populus trichocarpa] >gi|222848558|gb|EEE86105.1| predicted protein [Populus trichocarpa]
Unigene42865	1809	317	141.667	-1.24766	Down	1.28255e-07	2.86032e-05	PREDICTED: glycerol-3-phosphate acyltransferase 1-like [Solanum lycopersicum]
Unigene47506	820	91.6667	41.3333	-1.25262	Down	5.80158e-06	0.000736723	glucosyltransferase [Vitis vinifera]
CL14258.Contig2	222	97.3333	43.3333	-1.25381	Down	2.94995e-06	0.000417109	isopentenyl pyrophosphate isomerase [Gentiana lutea]
Unigene20215	481	5220	2289.33	-1.25897	Down	3.38774e-07	6.62807e-05	dehydrin [Nicotiana tabacum]
CL3684.Contig1	2552	91.3333	41	-1.26562	Down	5.49517e-06	0.000704479	PREDICTED: uncharacterized protein LOC100255635 [Vitis vinifera]
CL10448.Contig3	2006	9536.67	4242.33	-1.26719	Down	5.17576e-08	1.27821e-05	plastid geraniol synthase [Catharanthus roseus]
CL5491.Contig1	483	383.667	169.333	-1.26773	Down	2.01155e-11	1.09796e-08	plastid 2C-methyl-D-erythritol 2,4-cyclodiphosphate synthase [Rauvolfia verticillata]
CL15490.Contig3	2981	3114	1393.33	-1.26892	Down	4.6947e-12	2.84364e-09	1-hydroxy-2-methyl-2-(E)-butenyl-4-diphosphate synthase [Rauvolfia verticillata]
CL1713.Contig7	1602	408.333	181.667	-1.2708	Down	5.16467e-09	1.57204e-06	cinnamyl alcohol dehydrogenase-like protein [Populus trichocarpa] >gi|222867391|gb|EEF04522.1| cinnamyl alcohol dehydrogenase-like protein [Populus trichocarpa]
Unigene19179	1846	158.333	71.3333	-1.27379	Down	1.2653e-06	0.000203534	inorganic phosphate transporter, putative [Ricinus communis] >gi|223536175|gb|EEF37830.1| inorganic phosphate transporter, putative [Ricinus communis]
CL14011.Contig1	2199	2796.33	1228	-1.27732	Down	9.7669e-16	1.06983e-12	1-deoxy-D-xylulose 5-phosphate reductoisomerase [Rauvolfia verticillata]
Unigene34474	1203	1246	552	-1.2795	Down	9.80883e-08	2.2563e-05	uncharacterized protein LOC100526969 [Glycine max]
CL6732.Contig4	2214	106	46.3333	-1.28108	Down	9.53754e-07	0.000159473	PREDICTED: transmembrane protein 56-B-like isoform 1 [Solanum lycopersicum]
CL2815.Contig3	626	141.667	61.6667	-1.28133	Down	7.08349e-08	1.67732e-05	PREDICTED: cytochrome P450 71A26-like [Glycine max]
CL5351.Contig8	1543	87	38.3333	-1.28702	Down	5.34366e-06	0.000689071	PREDICTED: uncharacterized protein LOC101246272 [Solanum lycopersicum]
Unigene28540	1937	307.667	134	-1.2885	Down	6.80016e-11	3.32813e-08	PREDICTED: tonoplast dicarboxylate transporter-like [Vitis vinifera]
CL11676.Contig2	2302	172.667	75.3333	-1.29007	Down	1.28935e-08	3.62953e-06	predicted protein [Populus trichocarpa] >gi|222855317|gb|EEE92864.1| predicted protein [Populus trichocarpa]
CL11188.Contig55	4711	131	56.6667	-1.29056	Down	1.19074e-07	2.68157e-05	PREDICTED: laccase-11-like [Solanum lycopersicum]
CL1467.Contig26	2273	350.667	154	-1.29088	Down	3.24156e-11	1.73406e-08	UDP-glucose pyrophosphorylase [Ipomoea batatas]
Unigene18579	1185	32970	14310.7	-1.29187	Down	4.23422e-06	0.000568159	RecName: Full=Chlorophyll a-b binding protein 36, chloroplastic; AltName: Full=LHCII type I CAB-36; Short=LHCP; Flags: Precursor >gi|19827|emb|CAA41188.1| chlorophyll a/b binding protein [Nicotiana tabacum]
Unigene47447	796	117.333	50.6667	-1.29226	Down	3.00765e-07	5.99368e-05	hypothetical protein PRUPE_ppa014142mg [Prunus persica]
CL13489.Contig2	1374	99.3333	43.3333	-1.30458	Down	1.47167e-06	0.000231866	PREDICTED: phosphate carrier protein, mitochondrial-like [Solanum lycopersicum]
Unigene43611	1258	1222.33	528.333	-1.30628	Down	4.63431e-15	4.55008e-12	PREDICTED: uncharacterized protein LOC100248068 [Vitis vinifera] >gi|297742697|emb|CBI35150.3| unnamed protein product [Vitis vinifera]
CL5476.Contig1	1911	634	273	-1.30718	Down	1.38783e-13	1.12862e-10	PREDICTED: uncharacterized protein LOC100268024 isoform 1 [Vitis vinifera] >gi|296082978|emb|CBI22279.3| unnamed protein product [Vitis vinifera]
CL4987.Contig17	1840	83.6667	35.6667	-1.30753	Down	3.70429e-06	0.000507626	PREDICTED: uncharacterized protein LOC101297273 [Fragaria vesca subsp. vesca]
CL15323.Contig4	3466	146	63.3333	-1.31094	Down	4.8009e-08	1.19665e-05	PREDICTED: uncharacterized protein LOC100254107 [Vitis vinifera]
CL5146.Contig17	1207	24469.7	10485.7	-1.31095	Down	7.22946e-06	0.000877889	PREDICTED: chlorophyll a-b binding protein, chloroplastic-like [Cucumis sativus] >gi|449525484|ref|XP_004169747.1| PREDICTED: chlorophyll a-b binding protein, chloroplastic-like [Cucumis sativus]
CL13856.Contig3	1895	129.333	56.6667	-1.31209	Down	1.78269e-07	3.8222e-05	predicted protein [Populus trichocarpa] >gi|222860661|gb|EEE98208.1| predicted protein [Populus trichocarpa]
CL11188.Contig9	4829	117.333	50.3333	-1.31519	Down	2.45987e-07	5.01329e-05	PREDICTED: laccase-11-like [Solanum lycopersicum]
CL5782.Contig6	2861	246.333	106	-1.32153	Down	2.91459e-10	1.24899e-07	RecName: Full=NADPHN/Acytochrome P450 reductase; Short=CPR; Short=P450R >gi|18139|emb|CAA49446.1| NADPHN/Aferrihemoprotein reductase [Catharanthus roseus]
CL6099.Contig1	1854	299.333	130.667	-1.32208	Down	1.48251e-06	0.000233118	Sec14 cytosolic factor [Medicago truncatula] >gi|355493017|gb|AES74220.1| Sec14 cytosolic factor [Medicago truncatula]
CL2011.Contig38	3840	114.667	48.6667	-1.32347	Down	2.26823e-07	4.67642e-05	PREDICTED: uncharacterized protein LOC101245795 [Solanum lycopersicum]
CL6732.Contig12	1352	111.667	48.3333	-1.32919	Down	4.59534e-07	8.62398e-05	PREDICTED: transmembrane protein 56-B-like isoform 1 [Solanum lycopersicum]
Unigene47473	721	6541	2758.33	-1.32987	Down	3.52189e-15	3.54432e-12	low temperature and salt responsive protein [Medicago sativa]
Unigene337	1603	188.333	79.6667	-1.33006	Down	1.94943e-09	6.60832e-07	SnRK2 calcium sensor [Nicotiana plumbaginifolia]
CL2011.Contig21	3544	104.333	44.3333	-1.33577	Down	5.34825e-07	9.76384e-05	PREDICTED: uncharacterized protein LOC101245795 [Solanum lycopersicum]
CL925.Contig4	3959	3179.67	1341.67	-1.3387	Down	4.07683e-17	5.70824e-14	PREDICTED: coiled-coil domain-containing protein 94 homolog [Solanum lycopersicum]
CL8537.Contig2	3036	795.667	340	-1.33963	Down	4.79443e-10	1.93482e-07	potassium channel [Nicotiana paniculata]
CL13078.Contig2	2046	109.333	45.6667	-1.33984	Down	3.43098e-07	6.70453e-05	hypothetical protein VITISV_004341 [Vitis vinifera]
Unigene19872	713	3613.33	1523.33	-1.34019	Down	2.94907e-17	4.23978e-14	PREDICTED: probable protein Pop3-like [Cucumis sativus]
CL15525.Contig2	1648	299.333	125	-1.34101	Down	6.73526e-06	0.000833593	predicted protein [Populus trichocarpa] >gi|222859047|gb|EEE96594.1| predicted protein [Populus trichocarpa]
Unigene73158	629	104.667	45	-1.34313	Down	6.89724e-07	0.000120454	Thioredoxin H-type, putative [Ricinus communis] >gi|223543469|gb|EEF45000.1| Thioredoxin H-type, putative [Ricinus communis]
CL4987.Contig21	1920	81	33.6667	-1.34452	Down	2.90376e-06	0.000411671	PREDICTED: uncharacterized LOC101206785 [Cucumis sativus]
Unigene25514	1242	1959.33	828	-1.34638	Down	1.67204e-16	2.071e-13	isopentenyl pyrophosphate isomerase [Gentiana lutea]
Unigene19056	2381	186	78	-1.34782	Down	1.59734e-09	5.53122e-07	PREDICTED: nucleolar complex protein 2 homolog [Vitis vinifera]
Unigene29494	563	514.667	217.333	-1.34787	Down	2.09846e-13	1.68106e-10	N/A
CL13726.Contig1	1874	118.333	49.3333	-1.34837	Down	1.07413e-07	2.44633e-05	PREDICTED: L-ascorbate oxidase-like [Vitis vinifera]
CL6219.Contig2	1958	450.667	188.333	-1.34982	Down	3.53802e-13	2.69995e-10	PREDICTED: granule-bound starch synthase 2, chloroplastic/amyloplastic-like [Vitis vinifera]
CL6732.Contig9	1302	81.3333	34.6667	-1.35179	Down	4.40995e-06	0.00058588	PREDICTED: transmembrane protein 56-B-like isoform 2 [Solanum lycopersicum]
CL925.Contig5	3808	3428	1433.33	-1.35456	Down	1.76996e-17	2.66352e-14	PREDICTED: coiled-coil domain-containing protein 94 homolog [Solanum lycopersicum]
CL6778.Contig5	3019	192.667	80.6667	-1.3559	Down	1.09077e-09	3.94683e-07	oligopeptide transporter OPT family [Populus trichocarpa] >gi|222836925|gb|EEE75318.1| oligopeptide transporter OPT family [Populus trichocarpa]
CL5782.Contig5	2928	245.333	102.333	-1.35978	Down	8.62393e-11	4.08417e-08	RecName: Full=NADPHN/Acytochrome P450 reductase; Short=CPR; Short=P450R >gi|18139|emb|CAA49446.1| NADPHN/Aferrihemoprotein reductase [Catharanthus roseus]
CL886.Contig7	1364	181.333	75.3333	-1.36091	Down	1.48437e-09	5.20723e-07	conserved hypothetical protein [Ricinus communis] >gi|223538368|gb|EEF39975.1| conserved hypothetical protein [Ricinus communis]
Unigene41875	2866	124.333	51.3333	-1.36142	Down	5.11357e-08	1.26479e-05	hypothetical protein PRUPE_ppa003644mg [Prunus persica]
Unigene14439	2207	99.6667	41.6667	-1.36648	Down	5.25664e-07	9.64201e-05	PREDICTED: G-type lectin S-receptor-like serine/threonine-protein kinase B120-like [Vitis vinifera]
CL12548.Contig1	1005	77	32.3333	-1.37309	Down	5.11387e-06	0.000666745	N/A
CL13726.Contig2	2078	165.333	68	-1.37974	Down	2.62689e-09	8.64989e-07	PREDICTED: L-ascorbate oxidase-like [Vitis vinifera]
Unigene48288	930	164.333	67.3333	-1.38218	Down	2.55206e-09	8.45534e-07	N/A
CL1467.Contig10	1555	258.667	106.667	-1.38238	Down	3.1307e-11	1.68034e-08	RecName: Full=UTPN/Aglucose-1-phosphate uridylyltransferase; AltName: Full=UDP-glucose pyrophosphorylase; Short=UDPGP; Short=UGPase >gi|218001|dbj|BAA00570.1| UDP-glucose pyrophosphorylase precursor [Solanum tuberosum] >gi|28863911|gb|AAL99196.1| UTP:alpha-D-glucose-1-phosphate uridylyltransferase [Solanum tuberosum] >gi|28863915|gb|AAL99198.1| UTP:alpha-D-glucose-1-phosphate uridylyltransferase …
Unigene5159	327	302	121.333	-1.38275	Down	1.50312e-06	0.000236128	N/A
Unigene29688	1627	604.333	245.667	-1.3852	Down	1.19331e-09	4.26991e-07	flavonoid 3-O-galactosyltransferase [Eustoma grandiflorum]
Unigene42939	858	462.667	186	-1.38707	Down	4.20807e-08	1.06204e-05	RecName: Full=ChalconeN/Aflavonone isomerase; Short=Chalcone isomerase >gi|50788695|dbj|BAD34458.1| chalcone isomerase [Eustoma grandiflorum]
CL7818.Contig2	569	501.333	204	-1.38989	Down	3.40818e-14	2.95044e-11	N/A
CL5305.Contig1	835	76.3333	30.6667	-1.39145	Down	2.49188e-06	0.0003603	PREDICTED: uncharacterized protein LOC101252389 [Solanum lycopersicum]
Unigene44968	355	76	30.3333	-1.39156	Down	2.19346e-06	0.00032552	heat shock protein 90 [Camellia sinensis]
Unigene32844	2390	179.333	72	-1.39168	Down	5.058e-10	2.03396e-07	PREDICTED: pentatricopeptide repeat-containing protein At1g08610-like [Solanum lycopersicum]
CL6506.Contig1	2023	240	98	-1.39238	Down	4.49013e-11	2.30989e-08	cytochrome P450 [Centaurium erythraea]
CL13726.Contig3	1362	93.3333	38	-1.39413	Down	5.18946e-07	9.56067e-05	hypothetical protein VITISV_044128 [Vitis vinifera]
CL15525.Contig4	1611	279.667	112.667	-1.39531	Down	1.8469e-06	0.000281083	conserved hypothetical protein [Ricinus communis] >gi|223547492|gb|EEF48987.1| conserved hypothetical protein [Ricinus communis]
CL5694.Contig1	708	2585	1047	-1.39613	Down	3.21969e-18	5.13298e-15	polyubiquitin UBQ14 [Cucumis sativus]
CL5476.Contig3	1466	401	161.333	-1.39654	Down	1.38694e-13	1.12862e-10	hypothetical protein PRUPE_ppa005586mg [Prunus persica]
CL658.Contig1	1998	228.667	93.3333	-1.39663	Down	1.06385e-07	2.42978e-05	PREDICTED: protein TRANSPARENT TESTA 12-like [Solanum lycopersicum]
Unigene35150	435	234.333	93.3333	-1.39851	Down	1.76162e-09	6.02239e-07	heat shock protein HSP70-1, partial [Arabidopsis thaliana]
Unigene5119	2742	91.3333	36.6667	-1.40242	Down	4.78219e-07	8.89172e-05	PREDICTED: structural maintenance of chromosomes protein 1A [Solanum lycopersicum]
CL4987.Contig16	1897	87.6667	35.3333	-1.40535	Down	7.38322e-07	0.000127285	PREDICTED: uncharacterized LOC101206785 [Cucumis sativus]
CL5782.Contig8	2853	381.667	154	-1.40882	Down	2.52393e-13	2.00197e-10	RecName: Full=NADPHN/Acytochrome P450 reductase; Short=CPR; Short=P450R >gi|18139|emb|CAA49446.1| NADPHN/Aferrihemoprotein reductase [Catharanthus roseus]
CL2613.Contig4	2419	441.667	180.333	-1.40937	Down	1.11742e-06	0.000183598	NN mitogen-activated protein kinase [Nicotiana tabacum]
Unigene47296	917	102	40.6667	-1.41173	Down	1.43928e-07	3.17904e-05	N/A
CL10448.Contig1	659	2221.33	903.333	-1.41189	Down	1.07672e-07	2.44876e-05	plastid geraniol synthase [Catharanthus roseus]
CL1467.Contig14	2141	554	223.333	-1.41207	Down	8.63646e-15	8.08509e-12	UDP-glucose pyrophosphorylase [Saccharum officinarum]
CL6732.Contig3	1733	67.6667	27.3333	-1.41323	Down	6.97919e-06	0.000854587	PREDICTED: transmembrane protein 56-B-like isoform 2 [Solanum lycopersicum]
Unigene14744	1744	154.333	62	-1.41369	Down	7.55032e-08	1.77481e-05	predicted protein [Populus trichocarpa] >gi|222853774|gb|EEE91321.1| predicted protein [Populus trichocarpa]
CL886.Contig12	1889	126.333	51	-1.41517	Down	2.2296e-08	5.96358e-06	PREDICTED: uncharacterized protein LOC101211866 [Cucumis sativus] >gi|449518155|ref|XP_004166109.1| PREDICTED: uncharacterized LOC101211866 [Cucumis sativus]
CL5782.Contig2	2724	296.333	119.667	-1.41524	Down	3.18944e-12	2.01396e-09	RecName: Full=NADPHN/Acytochrome P450 reductase; Short=CPR; Short=P450R >gi|18139|emb|CAA49446.1| NADPHN/Aferrihemoprotein reductase [Catharanthus roseus]
Unigene34045	480	1110.67	446	-1.41953	Down	5.46777e-17	7.58978e-14	PREDICTED: uncharacterized protein LOC101253953 [Solanum lycopersicum]
CL10326.Contig1	1414	2088	838	-1.41997	Down	3.14536e-18	5.11579e-15	PREDICTED: pentatricopeptide repeat-containing protein At3g09650, chloroplastic-like [Vitis vinifera]
Unigene33254	847	1313.67	516	-1.42006	Down	5.60731e-13	4.06704e-10	polyubiquitin protein [Helianthus annuus]
CL6778.Contig6	2656	177.333	70.6667	-1.42619	Down	4.45554e-10	1.81627e-07	PREDICTED: probable metal-nicotianamine transporter YSL7-like isoform 1 [Vitis vinifera]
CL13856.Contig4	3080	191	77	-1.42645	Down	2.92808e-10	1.25022e-07	PREDICTED: uncharacterized protein LOC100254107 [Vitis vinifera]
CL1713.Contig5	1577	347.333	139	-1.42791	Down	9.24107e-11	4.3636e-08	RecName: Full=8-hydroxygeraniol dehydrogenase; Short=Cr10HGO >gi|34013695|gb|AAQ55962.1| 10-hydroxygeraniol oxidoreductase [Catharanthus roseus]
CL10866.Contig3	405	83	33	-1.43245	Down	8.8393e-07	0.000149821	cyclin-dependent kinases regulatory subunit [Camellia sinensis]
CL15525.Contig1	1244	375.333	147.667	-1.43509	Down	1.99295e-07	4.17842e-05	predicted protein [Populus trichocarpa] >gi|222859047|gb|EEE96594.1| predicted protein [Populus trichocarpa]
CL5912.Contig3	1746	3220	1298.67	-1.43597	Down	8.25284e-06	0.000978545	coniferyl alcohol acyltransferase [Petunia x hybrida]
CL11188.Contig12	4585	120.333	47.3333	-1.43838	Down	1.82469e-08	4.97141e-06	PREDICTED: laccase-11-like [Solanum lycopersicum]
CL3854.Contig14	1414	136	54	-1.44109	Down	6.62167e-09	1.95277e-06	unknown [Populus trichocarpa]
CL6778.Contig2	2574	157.667	62	-1.44311	Down	1.00742e-09	3.69466e-07	PREDICTED: probable metal-nicotianamine transporter YSL7-like isoform 1 [Vitis vinifera]
CL6778.Contig1	2690	157.667	62	-1.44352	Down	1.0096e-09	3.69466e-07	oligopeptide transporter OPT family [Populus trichocarpa] >gi|222836925|gb|EEE75318.1| oligopeptide transporter OPT family [Populus trichocarpa]
CL6778.Contig3	2787	184.333	72.3333	-1.44664	Down	1.66602e-10	7.51432e-08	hypothetical protein OsI_08181 [Oryza sativa Indica Group]
CL10512.Contig1	1493	5505.33	2156	-1.45078	Down	6.27002e-13	4.46722e-10	hypothetical protein PRUPE_ppa008260mg [Prunus persica]
CL7734.Contig2	1626	2799.33	1074.33	-1.45152	Down	7.06483e-06	0.000863584	PREDICTED: uncharacterized protein LOC101247061 [Solanum lycopersicum]
CL6219.Contig1	2062	525.667	201	-1.45704	Down	7.31414e-12	4.29823e-09	PREDICTED: granule-bound starch synthase 2, chloroplastic/amyloplastic-like [Vitis vinifera]
CL7734.Contig1	1776	3276.67	1250.67	-1.45856	Down	2.68568e-06	0.000383962	PREDICTED: uncharacterized protein LOC101247061 [Solanum lycopersicum]
Unigene32276	1560	177	68.6667	-1.46089	Down	1.78238e-10	8.01668e-08	PREDICTED: PI-PLC X domain-containing protein At5g67130-like [Glycine max]
Unigene5403	3949	567.333	219.667	-1.4615	Down	6.62926e-16	7.51716e-13	chloroplast geranylgeranyl diphosphate synthase [Catharanthus roseus]
Unigene24068	957	63.3333	24	-1.46323	Down	4.11744e-06	0.000555731	N/A
Unigene1145	480	649.667	249.333	-1.46691	Down	1.18638e-16	1.54056e-13	ubiquitin, partial [Vernicia fordii]
CL11676.Contig1	2281	156.333	60	-1.46973	Down	5.11745e-10	2.04977e-07	predicted protein [Populus trichocarpa] >gi|222855317|gb|EEE92864.1| predicted protein [Populus trichocarpa]
CL2328.Contig1	1152	342.333	132	-1.47049	Down	7.85719e-14	6.62386e-11	PREDICTED: nudix hydrolase 8-like [Solanum lycopersicum]
CL6778.Contig4	3150	194	75	-1.47091	Down	5.40339e-11	2.7189e-08	oligopeptide transporter OPT family [Populus trichocarpa] >gi|222836925|gb|EEE75318.1| oligopeptide transporter OPT family [Populus trichocarpa]
CL355.Contig2	1393	99	38.6667	-1.47165	Down	1.09854e-07	2.48841e-05	BZIP transcription factor ATB2 [Medicago truncatula] >gi|355493019|gb|AES74222.1| BZIP transcription factor ATB2 [Medicago truncatula]
CL886.Contig10	1416	214	81.3333	-1.47949	Down	8.90594e-12	5.12152e-09	conserved hypothetical protein [Ricinus communis] >gi|223538368|gb|EEF39975.1| conserved hypothetical protein [Ricinus communis]
Unigene34381	1377	3173	1204.33	-1.48374	Down	2.87477e-18	4.72339e-15	PREDICTED: pentatricopeptide repeat-containing protein At3g09650, chloroplastic-like [Vitis vinifera]
CL14258.Contig1	1310	4986.67	1910.67	-1.48472	Down	9.06202e-21	1.97184e-17	isopentenyl pyrophosphate isomerase [Gentiana lutea]
CL14290.Contig2	1203	138.333	53.6667	-1.4848	Down	1.65382e-08	4.55987e-06	N/A
CL1467.Contig11	2541	535	205.667	-1.48617	Down	7.33702e-16	8.15937e-13	PREDICTED: UTPN/Aglucose-1-phosphate uridylyltransferase-like [Cucumis sativus] >gi|449496362|ref|XP_004160114.1| PREDICTED: UTPN/Aglucose-1-phosphate uridylyltransferase-like [Cucumis sativus]
CL5926.Contig6	1394	65	24.3333	-1.4999	Down	2.56582e-06	0.00036954	hypothetical protein PRUPE_ppa007150mg [Prunus persica]
Unigene4892	771	1027.33	386	-1.50021	Down	8.7162e-19	1.54228e-15	unknown [Populus trichocarpa]
CL5782.Contig7	2823	329.667	124	-1.50396	Down	3.52872e-14	3.03845e-11	RecName: Full=NADPHN/Acytochrome P450 reductase; Short=CPR; Short=P450R >gi|18139|emb|CAA49446.1| NADPHN/Aferrihemoprotein reductase [Catharanthus roseus]
CL8839.Contig1	817	84.6667	32.6667	-1.50645	Down	1.54049e-06	0.000240356	PREDICTED: uncharacterized protein LOC101257763 [Solanum lycopersicum]
CL15525.Contig3	892	70.6667	26.3333	-1.50834	Down	1.13673e-06	0.000185822	unknown [Medicago truncatula]
Unigene33066	1384	69.3333	26	-1.51074	Down	1.44482e-06	0.000228529	hypothetical protein PRUPE_ppa000432mg [Prunus persica]
Unigene29406	258	94	35	-1.51185	Down	6.17312e-08	1.49151e-05	N/A
CL1530.Contig1	803	632	234.333	-1.51351	Down	2.73439e-16	3.3044e-13	PREDICTED: protein PROTON GRADIENT REGULATION 5, chloroplastic-like [Fragaria vesca subsp. vesca]
Unigene2021	504	70.6667	26.3333	-1.51776	Down	1.07072e-06	0.000176645	N/A
CL886.Contig13	2005	126.333	47	-1.52011	Down	2.15175e-09	7.23326e-07	PREDICTED: uncharacterized protein LOC101211866 [Cucumis sativus] >gi|449518155|ref|XP_004166109.1| PREDICTED: uncharacterized LOC101211866 [Cucumis sativus]
Unigene15251	1424	785.333	284.667	-1.52387	Down	7.81229e-08	1.82573e-05	naringenin-chalcone synthase [Prunus avium]
Unigene48192	1363	553.333	208.333	-1.52504	Down	1.54525e-16	1.94386e-13	PREDICTED: putative auxin efflux carrier component 8 [Vitis vinifera] >gi|297735290|emb|CBI17652.3| unnamed protein product [Vitis vinifera]
CL4279.Contig2	447	63.3333	23	-1.53202	Down	1.88528e-06	0.000285575	hypothetical protein PRUPE_ppa016884mg [Prunus persica]
CL1467.Contig8	2336	549.667	204.333	-1.53204	Down	7.63578e-17	1.01612e-13	RecName: Full=UTPN/Aglucose-1-phosphate uridylyltransferase; AltName: Full=UDP-glucose pyrophosphorylase; Short=UDPGP; Short=UGPase >gi|218001|dbj|BAA00570.1| UDP-glucose pyrophosphorylase precursor [Solanum tuberosum] >gi|28863911|gb|AAL99196.1| UTP:alpha-D-glucose-1-phosphate uridylyltransferase [Solanum tuberosum] >gi|28863915|gb|AAL99198.1| UTP:alpha-D-glucose-1-phosphate uridylyltransferase …
CL1467.Contig13	2122	881	326	-1.53299	Down	9.09116e-19	1.59114e-15	RecName: Full=UTPN/Aglucose-1-phosphate uridylyltransferase; AltName: Full=UDP-glucose pyrophosphorylase; Short=UDPGP; Short=UGPase >gi|218001|dbj|BAA00570.1| UDP-glucose pyrophosphorylase precursor [Solanum tuberosum] >gi|28863911|gb|AAL99196.1| UTP:alpha-D-glucose-1-phosphate uridylyltransferase [Solanum tuberosum] >gi|28863915|gb|AAL99198.1| UTP:alpha-D-glucose-1-phosphate uridylyltransferase …
CL10448.Contig2	540	882.333	326.333	-1.53865	Down	2.69791e-11	1.45289e-08	plastid geraniol synthase [Catharanthus roseus]
CL1467.Contig27	2247	808	298.333	-1.5396	Down	1.55185e-18	2.63836e-15	UDP-glucose pyrophosphorylase [Saccharum officinarum]
CL6099.Contig3	1454	192.667	72.3333	-1.54098	Down	9.37273e-10	3.45352e-07	PREDICTED: uncharacterized protein LOC100248963 isoform 2 [Vitis vinifera] >gi|302142538|emb|CBI19741.3| unnamed protein product [Vitis vinifera]
CL10570.Contig2	1277	98.3333	36	-1.54161	Down	2.37974e-08	6.32316e-06	PREDICTED: uncharacterized protein LOC101266738 [Solanum lycopersicum]
CL1467.Contig9	2421	534.667	197	-1.54591	Down	5.88035e-17	8.02413e-14	UDP-glucose pyrophosphorylase [Ipomoea batatas]
CL4883.Contig1	1356	278	103.667	-1.54624	Down	1.84384e-09	6.27683e-07	PREDICTED: SPX domain-containing protein 2-like [Solanum lycopersicum]
Unigene8356	2188	124.667	46	-1.54801	Down	1.98286e-09	6.68809e-07	PREDICTED: uncharacterized protein LOC100254107 [Vitis vinifera]
CL14436.Contig2	1054	65	24	-1.55144	Down	1.94741e-06	0.000293605	N/A
Unigene8718	2526	147	53	-1.55184	Down	1.3226e-10	6.0501e-08	PREDICTED: uncharacterized protein LOC100254107 [Vitis vinifera]
CL2613.Contig3	1765	358.667	132.333	-1.55364	Down	1.21554e-06	0.000196708	NN mitogen-activated protein kinase [Nicotiana tabacum]
Unigene11465	984	353	128.667	-1.55815	Down	3.09621e-15	3.17547e-12	predicted protein [Populus trichocarpa] >gi|222861011|gb|EEE98553.1| predicted protein [Populus trichocarpa]
CL4987.Contig24	1443	53.6667	19.3333	-1.55929	Down	7.20806e-06	0.000877274	PREDICTED: uncharacterized LOC101206785 [Cucumis sativus]
CL15525.Contig5	2022	262.667	93.3333	-1.5637	Down	1.63134e-06	0.000252332	unknown [Medicago truncatula]
CL9363.Contig1	269	471.333	169.333	-1.56554	Down	1.64382e-16	2.05183e-13	N/A
CL355.Contig1	1587	112.333	41	-1.56698	Down	2.00848e-08	5.39907e-06	BZIP transcription factor ATB2 [Medicago truncatula] >gi|355493019|gb|AES74222.1| BZIP transcription factor ATB2 [Medicago truncatula]
CL6099.Contig4	1612	220.333	81.3333	-1.56798	Down	1.76854e-07	3.79691e-05	Sec14 cytosolic factor [Medicago truncatula] >gi|355493017|gb|AES74220.1| Sec14 cytosolic factor [Medicago truncatula]
CL8537.Contig1	1358	241	87.3333	-1.56847	Down	2.90533e-09	9.50841e-07	potassium channel [Nicotiana paniculata]
CL886.Contig11	2136	199.333	71.6667	-1.57586	Down	2.26906e-12	1.47323e-09	PREDICTED: uncharacterized protein LOC101211866 [Cucumis sativus] >gi|449518155|ref|XP_004166109.1| PREDICTED: uncharacterized LOC101211866 [Cucumis sativus]
CL886.Contig6	2288	218	76.6667	-1.58119	Down	2.92441e-13	2.28585e-10	PREDICTED: uncharacterized protein LOC101211866 [Cucumis sativus] >gi|449518155|ref|XP_004166109.1| PREDICTED: uncharacterized LOC101211866 [Cucumis sativus]
CL1467.Contig22	2021	1130.67	404.333	-1.58515	Down	1.25773e-20	2.66471e-17	RecName: Full=UTPN/Aglucose-1-phosphate uridylyltransferase; AltName: Full=UDP-glucose pyrophosphorylase; Short=UDPGP; Short=UGPase >gi|218001|dbj|BAA00570.1| UDP-glucose pyrophosphorylase precursor [Solanum tuberosum] >gi|28863911|gb|AAL99196.1| UTP:alpha-D-glucose-1-phosphate uridylyltransferase [Solanum tuberosum] >gi|28863915|gb|AAL99198.1| UTP:alpha-D-glucose-1-phosphate uridylyltransferase …
CL1966.Contig3	2086	68	24.3333	-1.58581	Down	7.45874e-07	0.000128449	Rotenone-insensitive NADH-ubiquinone oxidoreductase, mitochondrial precursor, putative [Ricinus communis] >gi|223539322|gb|EEF40913.1| Rotenone-insensitive NADH-ubiquinone oxidoreductase, mitochondrial precursor, putative [Ricinus communis]
CL1467.Contig17	2074	624.667	222.333	-1.59273	Down	1.40135e-18	2.42627e-15	RecName: Full=UTPN/Aglucose-1-phosphate uridylyltransferase; AltName: Full=UDP-glucose pyrophosphorylase; Short=UDPGP; Short=UGPase >gi|218001|dbj|BAA00570.1| UDP-glucose pyrophosphorylase precursor [Solanum tuberosum] >gi|28863911|gb|AAL99196.1| UTP:alpha-D-glucose-1-phosphate uridylyltransferase [Solanum tuberosum] >gi|28863915|gb|AAL99198.1| UTP:alpha-D-glucose-1-phosphate uridylyltransferase …
CL1467.Contig23	2031	630	222.333	-1.59658	Down	7.46879e-19	1.33624e-15	RecName: Full=UTPN/Aglucose-1-phosphate uridylyltransferase; AltName: Full=UDP-glucose pyrophosphorylase; Short=UDPGP; Short=UGPase >gi|218001|dbj|BAA00570.1| UDP-glucose pyrophosphorylase precursor [Solanum tuberosum] >gi|28863911|gb|AAL99196.1| UTP:alpha-D-glucose-1-phosphate uridylyltransferase [Solanum tuberosum] >gi|28863915|gb|AAL99198.1| UTP:alpha-D-glucose-1-phosphate uridylyltransferase …
Unigene29625	429	107.333	38.3333	-1.59695	Down	4.47901e-09	1.38961e-06	PREDICTED: succinate dehydrogenase [ubiquinone] flavoprotein subunit, mitochondrial-like [Glycine max]
CL2328.Contig2	1739	664.333	234.667	-1.60313	Down	4.62429e-19	8.75998e-16	PREDICTED: nudix hydrolase 8-like [Solanum lycopersicum]
Unigene9501	3781	559	195.667	-1.60482	Down	1.55661e-18	2.63836e-15	chloroplast geranylgeranyl diphosphate synthase [Catharanthus roseus]
CL1467.Contig20	2327	860.333	303.333	-1.60517	Down	3.76305e-20	7.57404e-17	UDP-glucose pyrophosphorylase [Ipomoea batatas]
CL1966.Contig5	2038	144.333	50	-1.61232	Down	7.22747e-06	0.000877889	Rotenone-insensitive NADH-ubiquinone oxidoreductase, mitochondrial precursor, putative [Ricinus communis] >gi|223539322|gb|EEF40913.1| Rotenone-insensitive NADH-ubiquinone oxidoreductase, mitochondrial precursor, putative [Ricinus communis]
CL1467.Contig29	2127	849.333	297.667	-1.61259	Down	2.75444e-20	5.68612e-17	RecName: Full=UTPN/Aglucose-1-phosphate uridylyltransferase; AltName: Full=UDP-glucose pyrophosphorylase; Short=UDPGP; Short=UGPase >gi|218001|dbj|BAA00570.1| UDP-glucose pyrophosphorylase precursor [Solanum tuberosum] >gi|28863911|gb|AAL99196.1| UTP:alpha-D-glucose-1-phosphate uridylyltransferase [Solanum tuberosum] >gi|28863915|gb|AAL99198.1| UTP:alpha-D-glucose-1-phosphate uridylyltransferase …
CL4365.Contig1	930	92	31.3333	-1.61537	Down	2.23585e-08	5.97039e-06	PREDICTED: uncharacterized protein LOC101267111 isoform 2 [Solanum lycopersicum]
CL2613.Contig1	2813	603	212	-1.61565	Down	3.53981e-06	0.000490092	NN mitogen-activated protein kinase [Nicotiana tabacum]
CL1022.Contig4	2289	96	33.6667	-1.6288	Down	1.0618e-08	3.06399e-06	PREDICTED: protein LHY-like [Vitis vinifera]
Unigene38956	1970	1179.33	410.333	-1.63057	Down	1.18625e-21	2.76825e-18	PREDICTED: CBL-interacting protein kinase 5-like isoform 1 [Solanum lycopersicum]
CL8844.Contig1	333	289.667	97.3333	-1.63459	Down	1.25222e-07	2.80043e-05	1-hydroxy-2-methyl-butenyl 4-diphosphate reductase [Catharanthus roseus]
Unigene47541	765	421	145.667	-1.64386	Down	2.09688e-17	3.12628e-14	PREDICTED: thioredoxin H2-like [Glycine max]
CL1467.Contig2	2236	683	232	-1.6474	Down	2.54138e-20	5.31442e-17	UDP-glucose pyrophosphorylase [Ipomoea batatas]
CL1467.Contig25	2216	556.667	192.333	-1.64787	Down	7.04488e-19	1.28904e-15	RecName: Full=UTPN/Aglucose-1-phosphate uridylyltransferase; AltName: Full=UDP-glucose pyrophosphorylase; Short=UDPGP; Short=UGPase >gi|218001|dbj|BAA00570.1| UDP-glucose pyrophosphorylase precursor [Solanum tuberosum] >gi|28863911|gb|AAL99196.1| UTP:alpha-D-glucose-1-phosphate uridylyltransferase [Solanum tuberosum] >gi|28863915|gb|AAL99198.1| UTP:alpha-D-glucose-1-phosphate uridylyltransferase …
CL419.Contig2	357	47.6667	16	-1.64999	Down	7.44602e-06	0.000896076	N/A
CL2453.Contig10	2030	98	34	-1.65014	Down	6.63564e-07	0.000117028	PREDICTED: purple acid phosphatase 23-like [Solanum lycopersicum]
Unigene23673	1651	156.333	52	-1.6513	Down	4.78851e-10	1.93482e-07	PREDICTED: mitogen-activated protein kinase kinase kinase ANP1-like [Solanum lycopersicum]
Unigene48095	593	371	128	-1.65169	Down	8.40999e-06	0.000992792	PREDICTED: ferric reduction oxidase 7, chloroplastic-like [Fragaria vesca subsp. vesca]
Unigene53550	1157	86	29	-1.6517	Down	1.66478e-08	4.58223e-06	hypothetical protein PRUPE_ppa021550mg [Prunus persica]
CL1022.Contig12	2074	113.333	38.6667	-1.65305	Down	6.70358e-10	2.60097e-07	PREDICTED: protein LHY-like [Vitis vinifera]
CL2803.Contig1	1006	93.6667	31.6667	-1.65386	Down	6.16383e-09	1.84136e-06	sodium transporter hkt1-like protein [Populus trichocarpa] >gi|222866663|gb|EEF03794.1| sodium transporter hkt1-like protein [Populus trichocarpa]
CL1022.Contig11	2019	154.333	52	-1.66151	Down	6.79841e-12	4.02453e-09	PREDICTED: protein LHY-like [Vitis vinifera]
CL1467.Contig16	1926	966	326.333	-1.66419	Down	6.21121e-22	1.49272e-18	RecName: Full=UTPN/Aglucose-1-phosphate uridylyltransferase; AltName: Full=UDP-glucose pyrophosphorylase; Short=UDPGP; Short=UGPase >gi|218001|dbj|BAA00570.1| UDP-glucose pyrophosphorylase precursor [Solanum tuberosum] >gi|28863911|gb|AAL99196.1| UTP:alpha-D-glucose-1-phosphate uridylyltransferase [Solanum tuberosum] >gi|28863915|gb|AAL99198.1| UTP:alpha-D-glucose-1-phosphate uridylyltransferase …
CL1022.Contig9	2230	113.333	37.6667	-1.66593	Down	3.17965e-10	1.34733e-07	PREDICTED: protein LHY-like [Vitis vinifera]
CL4365.Contig2	1103	68	22.6667	-1.66706	Down	3.1015e-07	6.15784e-05	PREDICTED: uncharacterized protein LOC101267111 isoform 1 [Solanum lycopersicum]
CL3854.Contig9	2507	448.667	151.667	-1.67061	Down	2.40649e-18	3.99474e-15	PREDICTED: F-box/kelch-repeat protein OR23-like [Solanum lycopersicum]
CL7990.Contig2	760	1049.33	356.333	-1.67292	Down	3.3161e-08	8.54327e-06	PREDICTED: ferric reduction oxidase 7, chloroplastic-like [Solanum lycopersicum]
CL2630.Contig4	1180	229	76	-1.67311	Down	5.53935e-07	0.000100659	beta-carotene hydroxylase [Gentiana lutea]
CL6171.Contig1	686	267	87.6667	-1.68501	Down	1.18993e-10	5.55366e-08	putative non-specific lipid-transfer protein type 2 subfamily [Nicotiana tabacum]
Unigene46779	1263	147	48.6667	-1.69097	Down	7.55631e-12	4.40837e-09	PREDICTED: high affinity nitrate transporter 2.7-like isoform 1 [Solanum lycopersicum]
CL5351.Contig9	1980	114	38.6667	-1.6927	Down	5.90461e-07	0.000106467	PREDICTED: uncharacterized protein LOC101246272 [Solanum lycopersicum]
Unigene42383	1429	132.333	44	-1.69451	Down	3.81839e-11	2.02248e-08	PREDICTED: dehydration-responsive element-binding protein 3-like [Vitis vinifera]
CL8844.Contig2	478	531	177.333	-1.69476	Down	3.09579e-17	4.41134e-14	4-hydroxy-3-methylbut-2-enyl diphosphate reductase, partial [Mitragyna speciosa]
Unigene14920	1904	961.667	315	-1.70481	Down	6.40812e-23	1.71972e-19	UDP-glucose glucosyltransferase [Gardenia jasminoides]
Unigene28307	1986	296.667	96.6667	-1.70556	Down	1.0282e-16	1.34601e-13	sodium transporter hkt1-like protein [Populus trichocarpa] >gi|222866663|gb|EEF03794.1| sodium transporter hkt1-like protein [Populus trichocarpa]
CL5391.Contig1	485	79	26.3333	-1.70836	Down	9.83129e-07	0.000163705	N/A
CL8844.Contig4	1990	15493.7	5107	-1.711	Down	1.05189e-19	2.06554e-16	4-hydroxy-3-methylbut-2-enyl diphosphate reductase [Rauvolfia verticillata]
Unigene20320	431	57	18.6667	-1.71834	Down	8.88497e-07	0.000150278	PREDICTED: succinate dehydrogenase [ubiquinone] flavoprotein subunit 1, mitochondrial-like isoform 2 [Solanum lycopersicum]
Unigene7587	3638	561.667	181.667	-1.7223	Down	8.98869e-21	1.97184e-17	chloroplast geranylgeranyl diphosphate synthase [Catharanthus roseus]
Unigene2418	1028	1106.33	362	-1.72511	Down	7.20919e-14	6.10956e-11	invertase inhibitor homologue [Nicotiana tabacum] >gi|24496446|gb|AAN60076.1| vacuolar invertase inhibitor [Nicotiana tabacum] >gi|46810515|gb|AAT01640.1| invertase inhibitor [Nicotiana tabacum]
CL1022.Contig13	1945	109.667	35	-1.72717	Down	3.22889e-09	1.03775e-06	PREDICTED: protein LHY-like [Vitis vinifera]
CL5782.Contig1	2768	417	135.667	-1.73501	Down	1.83188e-09	6.2493e-07	RecName: Full=NADPHN/Acytochrome P450 reductase; Short=CPR; Short=P450R >gi|18139|emb|CAA49446.1| NADPHN/Aferrihemoprotein reductase [Catharanthus roseus]
Unigene10401	3807	558	178.333	-1.73646	Down	4.4633e-21	1.01222e-17	chloroplast geranylgeranyl diphosphate synthase [Catharanthus roseus]
CL1022.Contig1	1879	77.6667	25	-1.73798	Down	1.85961e-08	5.04108e-06	PREDICTED: protein LHY-like [Vitis vinifera]
CL6171.Contig2	489	116.333	37.3333	-1.73841	Down	7.97697e-11	3.8114e-08	putative non-specific lipid-transfer protein type 2 subfamily [Nicotiana tabacum]
CL6689.Contig6	1448	55.3333	18	-1.74251	Down	9.89075e-07	0.000164355	PREDICTED: late embryogenesis abundant protein D-29 [Vitis vinifera]
CL8844.Contig3	1827	9450.67	3035.33	-1.74317	Down	4.9295e-28	1.88986e-24	4-hydroxy-3-methylbut-2-enyl diphosphate reductase [Rauvolfia verticillata]
Unigene39426	1526	153.333	49.3333	-1.74581	Down	3.18489e-07	6.26929e-05	PREDICTED: probable serine/threonine-protein kinase WNK4-like isoform 2 [Solanum lycopersicum]
Unigene33282	801	50.6667	16.3333	-1.75103	Down	2.09208e-06	0.00031249	N/A
CL15370.Contig5	3953	95.6667	31	-1.7533	Down	2.82527e-06	0.00040152	gag-pol polyprotein [Eustoma exaltatum subsp. russellianum]
CL1022.Contig15	2753	143.667	45	-1.75354	Down	1.67289e-12	1.11281e-09	PREDICTED: protein LHY-like [Vitis vinifera]
CL2539.Contig2	528	197.333	62.6667	-1.76408	Down	1.44765e-07	3.19087e-05	Succinate dehydrogenase [Medicago truncatula] >gi|355513321|gb|AES94944.1| Succinate dehydrogenase [Medicago truncatula]
CL7237.Contig2	2258	16121.3	5014	-1.76797	Down	1.12924e-29	5.05081e-26	RecName: Full=Inositol-3-phosphate synthase; Short=MIP synthase; AltName: Full=Myo-inositol 1-phosphate synthase; Short=IPS; Short=MI-1-P synthase >gi|8096266|dbj|BAA95788.1| myo-inositol 1-phosphate synthase [Nicotiana tabacum]
CL5694.Contig5	922	2143.33	666	-1.77334	Down	2.21285e-27	7.91802e-24	ubiquitin 11 [Arabidopsis thaliana] >gi|357512383|ref|XP_003626480.1| Ubiquitin-like protein [Medicago truncatula] >gi|40287484|gb|AAR83856.1| hexameric polyubiquitin 6PU11 [Capsicum annuum] >gi|332657071|gb|AEE82471.1| ubiquitin 11 [Arabidopsis thaliana] >gi|355501495|gb|AES82698.1| Ubiquitin-like protein [Medicago truncatula] >gi|399513944|gb|AFP43342.1| polyubiquitin [Arabidopsis thaliana]
CL2453.Contig3	1648	73.6667	23.6667	-1.77467	Down	8.32837e-06	0.0009846	unnamed protein product [Vitis vinifera]
Unigene14429	1175	514.333	157	-1.7799	Down	2.79847e-13	2.19808e-10	predicted protein [Populus trichocarpa] >gi|222861011|gb|EEE98553.1| predicted protein [Populus trichocarpa]
CL2453.Contig13	1681	66	20.6667	-1.78103	Down	7.48304e-08	1.76157e-05	PREDICTED: purple acid phosphatase 23-like [Solanum lycopersicum]
CL1022.Contig6	2173	93	29	-1.78276	Down	8.35976e-10	3.13042e-07	PREDICTED: protein LHY-like [Vitis vinifera]
Unigene39411	780	138.667	42.3333	-1.79245	Down	3.90457e-11	2.05461e-08	N/A
CL196.Contig2	1613	100.333	31.6667	-1.79776	Down	3.32468e-07	6.52055e-05	unnamed protein product [Vitis vinifera]
CL11753.Contig2	858	79.6667	24	-1.79832	Down	8.08111e-06	0.000962435	deoxyuridine 5&apos;-triphosphate nucleotidohydrolase [Solanum lycopersicum] >gi|416922|sp|P32518.1|DUT_SOLLC RecName: Full=Deoxyuridine 5&apos;-triphosphate nucleotidohydrolase; Short=dUTPase; AltName: Full=P18; AltName: Full=dUTP pyrophosphatase >gi|251897|gb|AAB22611.1| deoxyuridine triphosphatase [Solanum lycopersicum]
CL12597.Contig1	2318	504.667	156.333	-1.80338	Down	7.03432e-07	0.000122185	PREDICTED: sigma factor sigB regulation protein rsbQ isoform 1 [Vitis vinifera] >gi|297738861|emb|CBI28106.3| unnamed protein product [Vitis vinifera]
CL1225.Contig1	953	77	23.3333	-1.80544	Down	6.18646e-09	1.8447e-06	PREDICTED: threonine synthase 1, chloroplastic-like [Fragaria vesca subsp. vesca]
CL1530.Contig2	747	853.333	255.333	-1.8227	Down	1.85249e-19	3.59381e-16	PREDICTED: protein PROTON GRADIENT REGULATION 5, chloroplastic-like [Fragaria vesca subsp. vesca]
CL12821.Contig4	1432	45.6667	14	-1.8398	Down	2.77729e-06	0.0003954	R2R3-MYB transcription factor [Gentiana triflora]
CL9903.Contig1	1667	487	148.333	-1.84282	Down	1.39228e-06	0.000221306	predicted protein [Populus trichocarpa] >gi|222845785|gb|EEE83332.1| predicted protein [Populus trichocarpa]
CL3415.Contig1	2655	4970.33	1495	-1.84497	Down	1.02369e-07	2.34806e-05	PREDICTED: granule-bound starch synthase 1, chloroplastic/amyloplastic-like [Solanum lycopersicum]
CL12922.Contig3	1757	4091.33	1218.33	-1.84798	Down	2.30818e-30	1.12625e-26	conserved hypothetical protein [Ricinus communis] >gi|223550824|gb|EEF52310.1| conserved hypothetical protein [Ricinus communis]
Unigene38350	1096	49.6667	14.6667	-1.8554	Down	6.88883e-07	0.000120438	tbp-1 interacting protein, putative [Ricinus communis] >gi|223531407|gb|EEF33241.1| tbp-1 interacting protein, putative [Ricinus communis]
CL5694.Contig3	385	3582.33	1048	-1.85552	Down	6.7617e-31	3.62921e-27	polyubiquitin [Cicer arietinum]
CL6255.Contig2	1855	692.667	205.667	-1.85775	Down	3.77467e-06	0.000515953	iridoid synthase [Catharanthus roseus]
CL1022.Contig3	1968	125	36.3333	-1.86466	Down	1.44183e-12	9.71386e-10	PREDICTED: protein LHY-like [Vitis vinifera]
CL2453.Contig2	1985	74.3333	22	-1.87821	Down	6.12186e-09	1.83563e-06	PREDICTED: purple acid phosphatase 23-like [Solanum lycopersicum]
CL1022.Contig8	1792	86	24.6667	-1.88153	Down	3.5486e-10	1.48029e-07	PREDICTED: protein LHY-like [Vitis vinifera]
CL1022.Contig14	1729	121	34.6667	-1.88807	Down	1.53983e-12	1.03309e-09	PREDICTED: protein LHY-like [Vitis vinifera]
CL1022.Contig5	1903	106.333	30.3333	-1.88855	Down	1.12399e-11	6.35031e-09	PREDICTED: protein LHY-like [Vitis vinifera]
CL1022.Contig7	2027	106.333	29.6667	-1.89042	Down	6.13404e-07	0.000109989	PREDICTED: protein LHY-like [Vitis vinifera]
Unigene16398	673	41.6667	12	-1.89517	Down	2.9505e-06	0.000417109	N/A
CL14415.Contig2	613	52	15.3333	-1.89965	Down	4.01247e-07	7.67413e-05	N/A
Unigene48337	1079	232	65.3333	-1.90174	Down	4.00208e-09	1.25862e-06	hypothetical protein PRUPE_ppa001734mg [Prunus persica]
CL12344.Contig2	1091	39.6667	11	-1.90639	Down	3.12907e-06	0.00043965	N/A
Unigene19482	1146	49.3333	13.6667	-1.9079	Down	2.90437e-06	0.000411671	predicted protein [Populus trichocarpa] >gi|222864762|gb|EEF01893.1| predicted protein [Populus trichocarpa]
CL9441.Contig1	1951	55.3333	15.3333	-1.92577	Down	7.66572e-08	1.79669e-05	PREDICTED: DNA polymerase alpha catalytic subunit-like [Vitis vinifera]
Unigene34108	645	215.667	59.6667	-1.93434	Down	6.62147e-16	7.51716e-13	PREDICTED: probable salt tolerance-like protein At1g78600-like [Vitis vinifera] >gi|297735043|emb|CBI17405.3| unnamed protein product [Vitis vinifera]
Unigene1884	290	44.6667	12.3333	-1.93877	Down	8.71534e-07	0.000148188	N/A
Unigene15195	1579	141.333	38	-1.98112	Down	1.18703e-14	1.09219e-11	hypothetical protein PRUPE_ppa018291mg [Prunus persica]
CL6255.Contig1	1825	646	171	-2.01478	Down	7.39866e-10	2.82305e-07	iridoid synthase [Catharanthus roseus]
Unigene38675	515	154	41.6667	-2.01886	Down	3.36034e-09	1.0757e-06	N/A
CL6828.Contig2	1597	184.333	47.6667	-2.02441	Down	7.83233e-10	2.95352e-07	12-oxophytodienoate reductase OPR3 [Ipomoea nil]
CL6828.Contig3	1676	219.333	56.3333	-2.02626	Down	2.1453e-14	1.92661e-11	12-oxophytodienoate reductase OPR3 [Ipomoea nil]
CL5694.Contig4	831	6315.67	1652	-2.03268	Down	1.14969e-36	8.81535e-33	polyubiquitin UBQ14 [Cucumis sativus]
CL9156.Contig2	806	221	57.3333	-2.03287	Down	5.04938e-08	1.25084e-05	PREDICTED: squamosa promoter-binding protein 1 [Vitis vinifera] >gi|297740409|emb|CBI30591.3| unnamed protein product [Vitis vinifera]
CL12922.Contig2	1466	3300	858.333	-2.04367	Down	8.77497e-36	6.42244e-32	conserved hypothetical protein [Ricinus communis] >gi|223550824|gb|EEF52310.1| conserved hypothetical protein [Ricinus communis]
CL5811.Contig4	2444	150	39	-2.04631	Down	9.441e-16	1.04122e-12	PREDICTED: GDSL esterase/lipase At3g48460-like [Solanum lycopersicum]
CL7510.Contig3	1792	93	23.6667	-2.04782	Down	4.9952e-12	3.0012e-09	serine carboxypeptidase III [Nicotiana tabacum]
Unigene30593	720	53.6667	14	-2.05963	Down	2.06093e-07	4.29299e-05	N/A
CL12330.Contig2	1555	40.6667	10.3333	-2.06561	Down	7.47326e-07	0.000128562	PREDICTED: 65-kDa microtubule-associated protein 3 [Vitis vinifera] >gi|296084125|emb|CBI24513.3| unnamed protein product [Vitis vinifera]
CL3415.Contig4	2583	3898	997.333	-2.08536	Down	6.75735e-10	2.61553e-07	PREDICTED: granule-bound starch synthase 1, chloroplastic/amyloplastic-like [Solanum lycopersicum]
CL6195.Contig2	661	133.333	32.6667	-2.08768	Down	1.59099e-07	3.45256e-05	PREDICTED: probable salt tolerance-like protein At1g78600-like [Vitis vinifera] >gi|297735043|emb|CBI17405.3| unnamed protein product [Vitis vinifera]
CL6828.Contig1	1530	188	46.3333	-2.08852	Down	2.15372e-14	1.92661e-11	12-oxophytodienoate reductase OPR3 [Ipomoea nil]
Unigene877	2051	632.333	154	-2.10444	Down	7.72739e-10	2.92079e-07	PREDICTED: uncharacterized protein LOC101261467 [Solanum lycopersicum]
Unigene3164	1697	570.333	140.667	-2.11134	Down	4.19868e-28	1.64895e-24	chloroplast geranylgeranyl diphosphate synthase [Catharanthus roseus]
CL3997.Contig1	977	2773.67	675	-2.11194	Down	1.02122e-06	0.000169346	early light-induced protein, putative [Ricinus communis] >gi|223543703|gb|EEF45231.1| early light-induced protein, putative [Ricinus communis]
CL3253.Contig1	1608	67.3333	16.3333	-2.11591	Down	7.19216e-08	1.70055e-05	predicted protein [Populus trichocarpa] >gi|222847456|gb|EEE85003.1| predicted protein [Populus trichocarpa]
CL10512.Contig2	287	169.333	42	-2.11622	Down	1.97355e-07	4.14855e-05	unknown [Lotus japonicus]
Unigene41946	1226	19513	4775	-2.13236	Down	9.32464e-41	9.38402e-37	alpha/beta hydrolase fold superfamily [Gentiana triflora]
Unigene19236	1643	259.667	64.3333	-2.13418	Down	8.71191e-22	2.06292e-18	PREDICTED: UPF0481 protein At3g47200-like [Solanum lycopersicum] >gi|133711801|gb|ABO36619.1| hypothetical protein LYC_68t000001 [Solanum lycopersicum] >gi|133711816|gb|ABO36633.1| hypothetical protein SUNLYC_67t000002 [Solanum lycopersicum]
Unigene24442	779	199.333	47.6667	-2.13942	Down	7.99393e-20	1.5891e-16	PREDICTED: probable salt tolerance-like protein At1g78600-like [Vitis vinifera] >gi|297735043|emb|CBI17405.3| unnamed protein product [Vitis vinifera]
CL7893.Contig3	257	76.3333	18.6667	-2.14075	Down	7.49784e-11	3.61466e-08	uncharacterized protein LOC100500030 [Glycine max]
Unigene44092	511	32.6667	7.66667	-2.15394	Down	3.38386e-06	0.000471338	N/A
CL1291.Contig3	716	132.333	32	-2.17727	Down	1.86832e-07	3.96357e-05	PREDICTED: probable xyloglucan endotransglucosylase/hydrolase protein 33-like [Solanum lycopersicum]
Unigene25158	1656	1048.67	247.333	-2.18728	Down	3.47676e-35	2.43402e-31	PREDICTED: purple acid phosphatase 22-like [Fragaria vesca subsp. vesca]
Unigene68539	1524	545.667	127	-2.19128	Down	1.39307e-30	7.0097e-27	chloroplast geranylgeranyl diphosphate synthase [Catharanthus roseus]
CL1043.Contig2	572	33	7.66667	-2.2165	Down	2.49271e-06	0.0003603	hypothetical protein PRUPE_ppa006424mg [Prunus persica]
Unigene5274	595	88.3333	20.3333	-2.23894	Down	3.74882e-06	0.000512856	N/A
Unigene15036	2011	252	58	-2.24206	Down	7.29879e-10	2.80488e-07	PREDICTED: RNA polymerase sigma factor sigE, chloroplastic/mitochondrial-like isoform 1 [Solanum lycopersicum]
CL1022.Contig10	1980	152.333	33.3333	-2.24937	Down	4.23029e-09	1.31752e-06	PREDICTED: protein LHY-like [Vitis vinifera]
Unigene42565	1513	76.3333	17.3333	-2.25438	Down	1.03747e-11	5.88607e-09	PREDICTED: auxin-induced protein 5NG4-like [Solanum lycopersicum]
CL14274.Contig2	1069	110.667	24.6667	-2.25454	Down	8.41257e-12	4.8726e-09	N/A
CL8688.Contig4	2105	3174	707.667	-2.25813	Down	1.02196e-42	1.26581e-38	PREDICTED: NADP-dependent glyceraldehyde-3-phosphate dehydrogenase-like [Glycine max]
CL3997.Contig2	958	1294	285	-2.2674	Down	4.95858e-11	2.51077e-08	hypothetical protein PRUPE_ppa011747mg [Prunus persica]
CL1291.Contig1	1175	321.333	72.3333	-2.27101	Down	4.44053e-12	2.71867e-09	PREDICTED: probable xyloglucan endotransglucosylase/hydrolase protein 33-like [Solanum lycopersicum]
Unigene34398	888	1625.67	370.333	-2.27807	Down	1.21715e-06	0.000196771	N/A
CL1022.Contig2	2400	144.333	31	-2.2949	Down	1.6833e-15	1.78318e-12	PREDICTED: protein LHY-like [Vitis vinifera]
CL3854.Contig15	1661	730	161	-2.29597	Down	7.33034e-15	6.94308e-12	PREDICTED: F-box/kelch-repeat protein OR23-like [Solanum lycopersicum]
CL7510.Contig7	1716	155.667	33.6667	-2.29702	Down	1.58355e-12	1.05801e-09	serine carboxypeptidase III [Nicotiana tabacum]
CL3854.Contig2	2582	658.333	143.333	-2.31026	Down	1.582e-34	9.43451e-31	PREDICTED: F-box/kelch-repeat protein OR23-like [Solanum lycopersicum]
CL3854.Contig16	1776	644	141	-2.31173	Down	4.84085e-23	1.32113e-19	PREDICTED: F-box/kelch-repeat protein OR23-like [Solanum lycopersicum]
CL3997.Contig3	211	128	27	-2.33151	Down	1.02714e-15	1.11749e-12	PREDICTED: early light-induced protein, chloroplastic-like [Fragaria vesca subsp. vesca]
CL14274.Contig1	528	39	8	-2.35585	Down	8.49894e-08	1.97189e-05	N/A
CL5928.Contig2	1693	2604.67	528.667	-2.38951	Down	7.31602e-38	6.20009e-34	RecName: Full=Geraniol 8-hydroxylase; AltName: Full=Cytochrome P450 76B10; AltName: Full=Geraniol 10-hydroxylase; Short=SmG10H >gi|269838629|gb|ACZ48680.1| geraniol 10-hydroxylase [Swertia mussotii]
CL3854.Contig1	2473	756.667	154	-2.41079	Down	2.97337e-38	2.65983e-34	PREDICTED: F-box/kelch-repeat protein OR23-like [Solanum lycopersicum]
Unigene20566	1431	355.667	70.6667	-2.41413	Down	4.1374e-24	1.14862e-20	hypothetical protein VITISV_006706 [Vitis vinifera] >gi|296089476|emb|CBI39295.3| unnamed protein product [Vitis vinifera]
CL7893.Contig1	980	1849	367.333	-2.41423	Down	7.78453e-46	1.25346e-41	temperature-induced lipocalin&apos; [Mesembryanthemum crystallinum]
Unigene10158	521	39.3333	7.66667	-2.46549	Down	6.9291e-06	0.000850394	N/A
CL8688.Contig2	2097	4039.33	778	-2.47342	Down	1.35687e-50	3.12116e-46	PREDICTED: NADP-dependent glyceraldehyde-3-phosphate dehydrogenase-like [Glycine max]
Unigene8508	1468	68.6667	13.3333	-2.48264	Down	1.6679e-09	5.73855e-07	N/A
CL5928.Contig1	1712	3977	756.667	-2.48395	Down	3.70649e-51	1.19363e-46	RecName: Full=Geraniol 8-hydroxylase; AltName: Full=Cytochrome P450 76B10; AltName: Full=Geraniol 10-hydroxylase; Short=SmG10H >gi|269838629|gb|ACZ48680.1| geraniol 10-hydroxylase [Swertia mussotii]
Unigene35194	392	26	5	-2.48847	Down	4.4888e-06	0.000594883	N/A
CL445.Contig1	4910	23823	4454	-2.49536	Down	3.89565e-11	2.05461e-08	protoporphyrin IX:Mg Chelatase [Antirrhinum majus]
CL1291.Contig2	653	99.6667	18.6667	-2.52814	Down	4.85363e-11	2.46539e-08	PREDICTED: probable xyloglucan endotransglucosylase/hydrolase protein 33-like [Solanum lycopersicum]
CL7510.Contig1	1211	33	6	-2.53142	Down	1.7998e-07	3.84863e-05	serine carboxypeptidase III [Nicotiana tabacum]
Unigene42382	1424	95.6667	17.3333	-2.55247	Down	3.42311e-16	4.08286e-13	PREDICTED: dehydration-responsive element-binding protein 3-like [Vitis vinifera]
CL7893.Contig2	484	152	28	-2.55984	Down	1.65692e-21	3.81136e-18	unknown [Picea sitchensis] >gi|116787438|gb|ABK24508.1| unknown [Picea sitchensis] >gi|116790021|gb|ABK25473.1| unknown [Picea sitchensis] >gi|148908333|gb|ABR17280.1| unknown [Picea sitchensis] >gi|224286344|gb|ACN40880.1| unknown [Picea sitchensis]
CL7992.Contig1	857	108.333	20	-2.60892	Down	6.84274e-06	0.000843008	predicted protein [Populus trichocarpa] >gi|222833497|gb|EEE71974.1| predicted protein [Populus trichocarpa]
Unigene45971	2730	355.333	61.6667	-2.65316	Down	8.90592e-08	2.06038e-05	pol polyprotein [Boechera divaricarpa]
Unigene14974	1668	197.333	33.6667	-2.65508	Down	2.38869e-26	7.84948e-23	anthocyanin acyltransferase [Solanum lycopersicum] >gi|197360039|gb|ACH69874.1| anthocyanin acyltransferase [Solanum lycopersicum]
Unigene1366	767	31.3333	5.33333	-2.66453	Down	1.59392e-07	3.45426e-05	unnamed protein product [Vitis vinifera]
Unigene15887	448	871	141	-2.69821	Down	5.2204e-12	3.12485e-09	N/A
CL7717.Contig2	1052	32.6667	5.66667	-2.70668	Down	1.40903e-06	0.000223388	N/A
Unigene38986	2352	15698	2562	-2.71012	Down	1.54803e-28	6.55954e-25	alcohol dehydrogenase [Olea europaea]
CL7095.Contig2	2647	377.333	58	-2.79429	Down	8.87656e-31	4.61063e-27	1-deoxyxylulose 5-phosphate synthase [Catharanthus roseus]
CL7992.Contig3	802	122	19.6667	-2.79899	Down	2.71898e-07	5.47944e-05	predicted protein [Populus trichocarpa] >gi|222833497|gb|EEE71974.1| predicted protein [Populus trichocarpa]
CL4082.Contig1	522	31.6667	5	-2.79949	Down	7.02891e-08	1.66685e-05	PREDICTED: alpha-glucosidase YihQ-like [Solanum lycopersicum]
Unigene20533	1906	19873.7	3042.67	-2.80076	Down	5.16674e-66	2.77315e-61	PREDICTED: cytochrome P450 76A2 [Vitis vinifera]
Unigene34276	1370	1543.33	236.667	-2.80187	Down	2.1477e-41	2.30547e-37	PREDICTED: uncharacterized protein LOC101249700 [Solanum lycopersicum]
CL12544.Contig3	223	142.667	21	-2.90705	Down	3.32649e-06	0.000464956	PREDICTED: inorganic pyrophosphatase 1-like [Solanum lycopersicum]
CL7095.Contig1	2686	348.667	48	-2.95802	Down	8.97548e-26	2.83377e-22	1-deoxyxylulose 5-phosphate synthase [Catharanthus roseus]
Unigene50471	728	33.6667	4.66667	-2.96571	Down	2.44629e-06	0.000355184	PREDICTED: protein CCA1-like, partial [Cucumis sativus]
CL7237.Contig1	283	224	28	-3.04726	Down	2.97303e-06	0.000419925	N/A
Unigene19707	648	148.667	19.6667	-3.05441	Down	1.77325e-08	4.83944e-06	cysteine-rich protein [Nicotiana tabacum]
Unigene16865	355	49.6667	6.33333	-3.06398	Down	3.66525e-08	9.33821e-06	N/A
Unigene42994	745	577.333	71.6667	-3.10168	Down	7.31669e-16	8.15937e-13	unknown [Lotus japonicus]
CL12922.Contig1	237	300	36	-3.13776	Down	1.91177e-41	2.19879e-37	conserved hypothetical protein [Ricinus communis] >gi|223550824|gb|EEF52310.1| conserved hypothetical protein [Ricinus communis]
Unigene4713	1754	58	6.33333	-3.25815	Down	6.59174e-15	6.31783e-12	N/A
CL12636.Contig2	285	3573.67	391	-3.27112	Down	4.01026e-61	1.61432e-56	late embryogenesis abundant protein [Catharanthus roseus]
Unigene44194	839	32	3.33333	-3.27902	Down	1.28711e-06	0.000206423	PREDICTED: protein TRANSPARENT TESTA 12 [Vitis vinifera]
Unigene2639	703	18	2	-3.31802	Down	6.0864e-06	0.000767444	PREDICTED: histidine-containing phosphotransfer protein 5-like [Vitis vinifera] >gi|296086667|emb|CBI32302.3| unnamed protein product [Vitis vinifera]
Unigene24351	1013	236	25	-3.38076	Down	2.20225e-13	1.75546e-10	predicted protein [Populus trichocarpa] >gi|222833497|gb|EEE71974.1| predicted protein [Populus trichocarpa]
Unigene12028	738	68.3333	7	-3.40876	Down	1.06756e-17	1.65286e-14	N/A
CL13273.Contig2	461	8474.33	818	-3.44241	Down	1.1739e-45	1.71837e-41	late embryogenesis abundant protein [Catharanthus roseus]
CL12776.Contig18	1335	117.667	11	-3.53573	Down	2.26332e-27	7.92256e-24	PREDICTED: KHG/KDPG aldolase-like [Fragaria vesca subsp. vesca]
Unigene43691	1958	76.6667	6.66667	-3.63076	Down	1.87214e-15	1.95746e-12	N/A
Unigene21581	815	24	1.66667	-3.92618	Down	9.21307e-09	2.67294e-06	hypothetical protein RCOM_0991200 [Ricinus communis] >gi|223539804|gb|EEF41384.1| hypothetical protein RCOM_0991200 [Ricinus communis]
Unigene10488	320	15	1	-3.9557	Down	5.65294e-06	0.000721261	N/A
Unigene7058	1025	372	24.3333	-4.074	Down	1.46825e-06	0.000231554	1-deoxy-D-xylulose-5-phosphate synthase [Antirrhinum majus]
CL14522.Contig1	361	23.3333	1.33333	-4.22491	Down	4.8947e-09	1.49836e-06	unnamed protein product [Vitis vinifera]
Unigene28780	1408	385.667	22.3333	-4.24058	Down	2.46409e-10	1.06945e-07	chloroplast 1-deoxy-D-xylulose 5-phosphate synthase 2 [Mitragyna speciosa]
CL11169.Contig2	537	77.3333	4.33333	-4.24659	Down	2.01023e-12	1.31579e-09	N/A
CL6069.Contig1	473	13.6667	0.666667	-4.39074	Down	5.35358e-06	0.000689071	N/A
CL4969.Contig2	685	22	1	-4.54727	Down	2.75919e-06	0.000393169	PREDICTED: replication protein A 32 kDa subunit A-like [Solanum lycopersicum]
Unigene21550	497	11	0	-13.5019	Down	2.3734e-06	0.000347737	N/A
Unigene35598	380	0	13	-13.591	Down	1.12251e-06	0.000184096	N/A
Unigene3584	365	0	14	-13.7092	Down	3.73704e-07	7.20415e-05	PREDICTED: AP2/ERF and B3 domain-containing transcription repressor TEM1-like [Vitis vinifera]
Unigene44498	657	0	25.6667	-14.5865	Down	3.57877e-09	1.14109e-06	calmodulin, putative [Ricinus communis] >gi|223539791|gb|EEF41371.1| calmodulin, putative [Ricinus communis]
Unigene31810	381	0	31.6667	-14.8826	Down	6.01923e-15	5.80366e-12	N/A
Unigene21895	628	35	0	-15.1881	Down	1.82354e-07	3.87946e-05	N/A
